# Supplementary material for: A Vector-Based Method to Analyze the Topography of Glial Networks
Source: Int J Mol Sci. 2019 Jun 10;20(11):2821. doi: 10.3390/ijms20112821 (PMC6600595; doi:10.3390/ijms20112821)
Supplement: Supplementary file 1 [file ijms-20-02821-s001.zip]

Archive with 3 entries (2 files):
- ijms-516213-supplementary/
- ijms-516213-supplementary/Copy of Supplementary Excel Sheet for Analysis.xlsx
- ijms-516213-supplementary/ijms-516213 suppl.pdf
