# Supplementary material for: A Vector-Based Method to Analyze the Topography of Glial Networks
Source: Int J Mol Sci. 2019 Jun 10;20(11):2821. doi: 10.3390/ijms20112821 (PMC6600595; doi:10.3390/ijms20112821)
Supplement: Supplementary file 1 [file ijms-20-02821-s001.zip › ijms-516213-supplementary/Copy of Supplementary Excel Sheet for Analysis.xlsx]

## Sheet: Results
Properties
Total ROIs	110
# cells over threshold	53						patched cell
Area [µm2]	29199.2						detected cells
Cell density [mm-2]	1815.12
Methods
YX Ratio (manual)					Vector sum
Length [µm]	Width [µm]	R			xs	ys	Length	Angle [°]
212.572	216.934	0.979893			30.333	-836.335	836.885	8.72711
YX Ratio (automatic)
Length [µm]	Width [µm]	R
203.177	179.395	1.13257
Intensity + coordinates
Length * Intensity [µm*a.u.]	Width * Intensity [µm*a.u.]	R
1503.73	1305.49	1.15186
Intensity profile
FWHMy [µm]	FWHMx [µm]	R
169.515	170.22	0.995858
Vector means					Meta-analysis
Length/n [µm/cell]	Width/n [µm/cell]	R			Rmax (Data)	Rmax (Fit)	Angle [°]
123.11	109.064	1.12879			1.171	1.09792	102

## Sheet: Data
ROIs								Without outliers									Histograms															(sheet is protected, no password for unlocking needed)
	Mean	X	Y		X'	Y'			Mean	X	Y		Mean	X	Y		X	Y	X	Y
1	161.941	188.801	166.92		189	167		1	161.941	189	167	1	161.941	189	167		0	4.9313	0	3.0875			Patched cell	2								Color coding:
2	122.588	188.801	195.991		189	196		2	122.588	189	196	2	122.588	189	196		0.313	4.8719	0.313	3.2781			Background	81	108	107
3	123.161	203.18	196.928		203	197		3	123.161	203	197	3	123.161	203	197		0.625	4.5969	0.625	3.3094													To fill out
4	97.386	217.246	228.812		217	229		4	97.386	217	229	4	97.386	217	229		0.938	4.5406	0.938	3.2625			Threshold	1.75									Solver - min.value
5	79.835	203.493	236.939		203	237		5	79.835	203	237	5	79.835	203	237		1.25	4.8063	1.25	3.0281													Solver - variable parameters
6	119.006	222.56	254.132		223	254		6	119.006	223	254	6	119.006	223	254		1.563	5.0188	1.563	3.1			Area	29199.2
7	87.856	179.111	246.629		179	247		7	87.856	179	247	7	87.856	179	247		1.876	5.7	1.876	3.05												Sheets:
8	105.427	156.918	242.253		157	242		8	105.427	157	242	8	105.427	157	242		2.188	5.6344	2.188	3.175							Outliers:						Data
9	103.646	140.038	230.688		140	231		9	103.646	140	231	9	103.646	140	231		2.501	5.6687	2.501	2.6969							x	y					Results
10	117.105	172.234	215.058		172	215		10	117.105	172	215	10	117.105	172	215		2.813	6.3562	2.813	2.9156													Sheet with solver
11	90.711	161.294	210.057		161	210		11	90.711	161	210	11	90.711	161	210		3.126	6.9625	3.126	3.1937													Only for calculation
12	123.664	161.294	176.298		161	176		12	123.664	161	176	12	123.664	161	176		3.438	6.8094	3.438	3.2125
13	150.449	167.858	167.233		168	167		13	150.449	168	167	13	150.449	168	167		3.751	6.8625	3.751	3.8656
14	146.127	155.667	169.108		156	169		14	146.127	156	169	14	146.127	156	169		4.064	7.2594	4.064	3.9062
15	196.908	189.114	153.167		189	153		15	196.908	189	153	15	196.908	189	153		4.376	6.7844	4.376	4.0406
16	92.139	223.498	205.681		223	206		16	92.139	223	206	16	92.139	223	206		4.689	6.4437	4.689	4.1813
17	52.74	242.253	284.765		242	285		17	52.74	242	285	17	52.74	242	285		5.001	6.4156	5.001	4.1844
18	50.854	232.251	268.51		232	269		18	50.854	232	269	18	50.854	232	269		5.314	6.425	5.314	3.9344
19	42.302	218.809	281.952		219	282		19	42.302	219	282	19	42.302	219	282		5.627	6.1125	5.627	3.8812
20	80.095	139.1	270.699		139	271		20	80.095	139	271	20	80.095	139	271		5.939	5.8063	5.939	3.8156
21	55.735	114.719	247.255		115	247		21	55.735	115	247	21	55.735	115	247		6.252	6.4625	6.252	3.5187				Patched cell			All cells
22	39.052	128.785	246.629		129	247		22	39.052	129	247	22	39.052	129	247		6.564	6.7469	6.564	3.5062				Detected cells		X	Outliers
23	46.854	108.154	224.436		108	224		23	46.854	108	224	23	46.854	108	224		6.877	7.075	6.877	3.475
24	58.883	124.096	216.621		124	217		24	58.883	124	217	24	58.883	124	217		7.189	6.975	7.189	3.5438
25	55.931	116.907	211.62		117	212		25	55.931	117	212	25	55.931	117	212		7.502	6.9938	7.502	3.5969			Calibration [µm/px]
26	57.681	104.716	199.742		105	200		26	57.681	105	200	26	57.681	105	200		7.815	6.7469	7.815	3.6469			Image [px; px]				1281	1281
27	57.618	108.467	168.171		108	168		27	57.618	108	168	27	57.618	108	168		8.127	7.3187	8.127	4.0344			Center [px; px]				640	640
28	2	350	350		350	350		28	2	350	350	28	2	350	350		8.44	7.15	8.44	3.7031			Image [µm; µm]				400.42	400.42
29	2	20	20		20	20		29	2	20	20	29	2	20	20		8.752	7.0906	8.752	3.4			Tilt (x° counterclockwise)				20
30	37.726	280.389	240.69		280	241		30	37.726	280	241	30	37.726	280	241		9.065	6.6969	9.065	3.4094			Calibration [µm/px]				0.312584
31	26.8	289.141	280.076		289	280		31	26.8	289	280	31	26.8	289	280		9.378	7.0156	9.378	3.2906
32	39.671	264.759	264.134		265	264		32	39.671	265	264	32	39.671	265	264		9.69	7.0906	9.69	3.1312
33	18.875	309.146	296.33		309	296		33	18.875	309	296	33	18.875	309	296		10.003	6.975	10.003	3.0469			YX Ratio m.a.
34	114.499	245.379	200.992		245	201		34	114.499	245	201	34	114.499	245	201		10.315	6.7781	10.315	3.2031			Length (y) [µm]	212.572
35	72.344	240.69	188.489		241	188		35	72.344	241	188	35	72.344	241	188		10.628	6.4094	10.628	3.2313			Width (x) [µm]	216.934
36	114.498	228.187	148.478		228	148		36	114.498	228	148	36	114.498	228	148		10.94	6.1219	10.94	3.4906
37	66.356	261.634	174.422		262	174		37	66.356	262	174	37	66.356	262	174		11.253	5.8719	11.253	3.8594
38	69.492	275.075	173.172		275	173		38	69.492	275	173	38	69.492	275	173		11.566	5.7875	11.566	4.0844
39	75.465	264.447	161.606		264	162		39	75.465	264	162	39	75.465	264	162		11.878	5.6719	11.878	4.3094
40	55.688	299.769	164.732		300	165		40	55.688	300	165	40	55.688	300	165		12.191	5.4656	12.191	4.3375
41	39.584	310.397	171.609		310	172		41	39.584	310	172	41	39.584	310	172		12.503	5.0625	12.503	4.9563
42	55.375	262.571	137.537		263	138		42	55.375	263	138	42	55.375	263	138		12.816	4.9688	12.816	4.9594
43	38.532	263.509	128.785		264	129		43	38.532	264	129	43	38.532	264	129		13.129	5.2844	13.129	4.8938
44	89.128	246.317	130.973		246	131		44	89.128	246	131	44	89.128	246	131		13.441	4.9781	13.441	5.4812
45	52.105	236.002	130.66		236	131		45	52.105	236	131	45	52.105	236	131		13.754	5.4437	13.754	5.75
46	63.191	242.878	125.659		243	126		46	63.191	243	126	46	63.191	243	126		14.066	5.3938	14.066	5.9594
47	111.131	197.554	134.412		198	134		47	111.131	198	134	47	111.131	198	134		14.379	4.7469	14.379	5.8406
48	81.511	214.433	88.774		214	89		48	81.511	214	89	48	81.511	214	89		14.691	5.3156	14.691	6.1906
49	79.539	153.792	137.85		154	138		49	79.539	154	138	49	79.539	154	138		15.004	5.5094	15.004	5.925
50	71.781	148.79	128.472		149	128		50	71.781	149	128	50	71.781	149	128		15.317	5.5094	15.317	6.3187
51	70.143	173.485	102.528		173	103		51	70.143	173	103	51	70.143	173	103		15.629	6.0344	15.629	6.4594
52	55.919	214.746	123.158		215	123		52	55.919	215	123	52	55.919	215	123		15.942	6.7438	15.942	6.9406
53	81.17	216.621	174.735		217	175		53	81.17	217	175	53	81.17	217	175		16.254	7.1438	16.254	7.6562
54	94.787	228.5	172.234		229	172		54	94.787	229	172	54	94.787	229	172		16.567	7.1719	16.567	8.3969
55	48.1	237.877	178.173		238	178		55	48.1	238	178	55	48.1	238	178		16.88	7.6531	16.88	9.4656
56	41.391	276.325	102.84		276	103		56	41.391	276	103	56	41.391	276	103		17.192	7.6906	17.192	10.45
57	35.832	112.843	273.824		113	274		57	35.832	113	274	57	35.832	113	274		17.505	8.5281	17.505	11.3125
58	45.797	98.777	251.318		99	251		58	45.797	99	251	58	45.797	99	251		17.817	8.9469	17.817	12.8594
59	37.033	78.459	234.126		78	234		59	37.033	78	234	59	37.033	78	234		18.13	9.0594	18.13	13.85
60	25.851	83.773	183.487		84	183		60	25.851	84	183	60	25.851	84	183		18.443	9.2281	18.443	14.4781
61	38.893	95.964	176.298		96	176		61	38.893	96	176	61	38.893	96	176		18.755	10.0969	18.755	15.5188
62	31.28	171.297	314.46		171	314		62	31.28	171	314	62	31.28	171	314		19.068	9.4656	19.068	16.7969
63	43.22	197.241	65.33		197	65		63	43.22	197	65	63	43.22	197	65		19.38	9.6781	19.38	16.3687
64	33.3	191.302	61.579		191	62		64	33.3	191	62	64	33.3	191	62		19.693	9.7156	19.693	16.6625
65	20	350	20		350	20		65	20	350	20	65	20	350	20		20.005	10.1313	20.005	16.8813
66	61.787	243.816	92.525		244	93		66	61.787	244	93	66	61.787	244	93		20.318	10.1844	20.318	16.3438
67	42.714	260.071	75.958		260	76		67	42.714	260	76	67	42.714	260	76		20.631	9.5063	20.631	16.5156
68	30.78	269.136	80.022		269	80		68	30.78	269	80	68	30.78	269	80		20.943	9.3188	20.943	16.4094
69	28.171	274.762	71.269		275	71		69	28.171	275	71	69	28.171	275	71		21.256	9.825	21.256	15.875
70	26.479	290.704	79.397		291	79		70	26.479	291	79	70	26.479	291	79		21.568	9.775	21.568	15.4937
71	23.446	286.953	92.525		287	93		71	23.446	287	93	71	23.446	287	93		21.881	9.5969	21.881	15.025
72	38.032	291.017	140.038		291	140		72	38.032	291	140	72	38.032	291	140		22.194	9.1781	22.194	14.6469
73	33.149	303.833	151.291		304	151		73	33.149	304	151	73	33.149	304	151		22.506	8.7625	22.506	13.8906
74	27.388	309.459	146.915		309	147		74	27.388	309	147	74	27.388	309	147		22.819	8.5531	22.819	13.9344
75	22.941	300.707	111.593		301	112		75	22.941	301	112	75	22.941	301	112		23.131	8.0594	23.131	13.3438
76	40.342	251.631	288.516		252	289		76	40.342	252	289	76	40.342	252	289		23.444	7.7937	23.444	13.1125
77	19.264	349.47	280.076		349	280		77	19.264	349	280	77	19.264	349	280		23.756	7.9094	23.756	12.7281
78	25.211	340.092	258.82		340	259		78	25.211	340	259	78	25.211	340	259		24.069	7.5969	24.069	13.1438
79	31.195	347.907	237.877		348	238		79	31.195	348	238	79	31.195	348	238		24.382	7.0969	24.382	12.1906
80	31.959	351.971	225.374		352	225		80	31.959	352	225	80	31.959	352	225		24.694	7.4281	24.694	11.3531
81	24.831	335.091	212.87		335	213		81	24.831	335	213	81	24.831	335	213		25.007	7.4563	25.007	11.5813
82	38.287	368.85	261.008		369	261		82	38.287	369	261	82	38.287	369	261		25.319	7.6781	25.319	11.5594
83	17.065	368.225	247.255		368	247		83	17.065	368	247	83	17.065	368	247		25.632	7.2562	25.632	11.4781
84	18.273	377.915	236.627		378	237		84	18.273	378	237	84	18.273	378	237		25.945	7.2812	25.945	11.4875
85	49.899	158.793	90.962		159	91		85	49.899	159	91	85	49.899	159	91		26.257	7.4469	26.257	11.7531
86	39.213	145.039	116.282		145	116		86	39.213	145	116	86	39.213	145	116		26.57	7.9	26.57	11.8219
87	40.473	114.719	97.214		115	97		87	40.473	115	97	87	40.473	115	97		26.882	8.3156	26.882	12.4062
88	40.162	128.16	102.215		128	102		88	40.162	128	102	88	40.162	128	102		27.195	7.975	27.195	12.1062
89	24.668	100.652	118.157		101	118		89	24.668	101	118	89	24.668	101	118		27.507	7.2688	27.507	12.1875
90	51.703	131.911	145.039		132	145		90	51.703	132	145	90	51.703	132	145		27.82	7.2188	27.82	12.3875
91	44.164	114.093	133.474		114	133		91	44.164	114	133	91	44.164	114	133		28.133	7.0344	28.133	12.1781
92	34.427	66.893	150.041		67	150		92	34.427	67	150	92	34.427	67	150		28.445	7.2531	28.445	11.8562
93	24.013	47.513	164.732		48	165		93	24.013	48	165	93	24.013	48	165		28.758	7.4781	28.758	11.825
94	18.877	30.008	190.989		30	191		94	18.877	30	191	94	18.877	30	191		29.07	7.2188	29.07	11.7375
95	26.389	58.453	255.382		58	255		95	26.389	58	255	95	26.389	58	255		29.383	7.5781	29.383	11.8281
96	16.557	59.704	230.688		60	231		96	16.557	60	231	96	16.557	60	231		29.696	7.5906	29.696	11.2906
97	22.707	42.824	203.805		43	204		97	22.707	43	204	97	22.707	43	204		30.008	8.1812	30.008	10.6625
98	32.65	209.432	51.577		209	52		98	32.65	209	52	98	32.65	209	52		30.321	7.5469	30.321	10.7437
99	35.182	234.126	48.763		234	49		99	35.182	234	49	99	35.182	234	49		30.633	7.5344	30.633	10.1562
100	47.531	199.117	96.901		199	97		100	47.531	199	97	100	47.531	199	97		30.946	7.775	30.946	9.8438
101	23.339	180.674	78.771		181	79		101	23.339	181	79	101	23.339	181	79		31.258	7.8	31.258	9.975
102	65.506	144.727	209.744		145	210		102	65.506	145	210	102	65.506	145	210		31.571	7.4688	31.571	10.1875
103	73.414	133.161	177.548		133	178		103	73.414	133	178	103	73.414	133	178		31.884	7.6156	31.884	9.8313
104	72.187	237.877	234.126		238	234		104	72.187	238	234	104	72.187	238	234		32.196	7.2688	32.196	9.4438
105	11.337	240.69	339.78		241	340		105	11.337	241	340	105	11.337	241	340		32.509	6.6562	32.509	9.0219
106	27.338	256.007	310.084		256	310		106	27.338	256	310	106	27.338	256	310		32.821	6.7719	32.821	8.6562
107	32.812	227.562	295.705		228	296		107	32.812	228	296	107	32.812	228	296		33.134	6.9313	33.134	8.8125
108	22.667	210.682	313.21		211	313		108	22.667	211	313	108	22.667	211	313		33.447	7.1312	33.447	8.3844
109	35.959	180.674	303.52		181	304		109	35.959	181	304	109	35.959	181	304		33.759	7.6344	33.759	8.4219
110	64.316	261.321	198.179		261	198		110	64.316	261	198	110	64.316	261	198		34.072	7.7188	34.072	8.8375
					0	0		#N/A	#N/A	#N/A	#N/A						34.384	7.3938	34.384	8.8813
					0	0		#N/A	#N/A	#N/A	#N/A						34.697	7.5375	34.697	8.9344
					0	0		#N/A	#N/A	#N/A	#N/A						35.01	7.3438	35.01	9.0188
					0	0		#N/A	#N/A	#N/A	#N/A						35.322	7.5219	35.322	9.0437
					0	0		#N/A	#N/A	#N/A	#N/A						35.635	7.7812	35.635	8.975
					0	0		#N/A	#N/A	#N/A	#N/A						35.947	8.25	35.947	9.7594
					0	0		#N/A	#N/A	#N/A	#N/A						36.26	7.5625	36.26	10.0781
					0	0		#N/A	#N/A	#N/A	#N/A						36.572	7.7125	36.572	10.9812
					0	0		#N/A	#N/A	#N/A	#N/A						36.885	8.5625	36.885	10.7437
					0	0		#N/A	#N/A	#N/A	#N/A						37.198	8.5031	37.198	10.875
					0	0		#N/A	#N/A	#N/A	#N/A						37.51	8.3813	37.51	11.1812
					0	0		#N/A	#N/A	#N/A	#N/A						37.823	8.7	37.823	11.4781
					0	0		#N/A	#N/A	#N/A	#N/A						38.135	8.8219	38.135	10.4875
					0	0		#N/A	#N/A	#N/A	#N/A						38.448	8.8188	38.448	10.6906
					0	0		#N/A	#N/A	#N/A	#N/A						38.761	8.6469	38.761	10.4375
					0	0		#N/A	#N/A	#N/A	#N/A						39.073	9.3062	39.073	9.9125
					0	0		#N/A	#N/A	#N/A	#N/A						39.386	9.7188	39.386	9.775
					0	0		#N/A	#N/A	#N/A	#N/A						39.698	10.1	39.698	10.1812
					0	0		#N/A	#N/A	#N/A	#N/A						40.011	10.3281	40.011	9.7812
					0	0		#N/A	#N/A	#N/A	#N/A						40.323	10.4187	40.323	9.6281
					0	0		#N/A	#N/A	#N/A	#N/A						40.636	10.5156	40.636	9.6344
					0	0		#N/A	#N/A	#N/A	#N/A						40.949	10.825	40.949	9.4469
					0	0		#N/A	#N/A	#N/A	#N/A						41.261	11.0094	41.261	10.1531
					0	0		#N/A	#N/A	#N/A	#N/A						41.574	10.7906	41.574	9.5344
					0	0		#N/A	#N/A	#N/A	#N/A						41.886	11.0469	41.886	8.9125
					0	0		#N/A	#N/A	#N/A	#N/A						42.199	11.8219	42.199	9.0063
					0	0		#N/A	#N/A	#N/A	#N/A						42.512	11.4469	42.512	8.8969
					0	0		#N/A	#N/A	#N/A	#N/A						42.824	11.9531	42.824	9.6531
					0	0		#N/A	#N/A	#N/A	#N/A						43.137	12.1375	43.137	8.7469
					0	0		#N/A	#N/A	#N/A	#N/A						43.449	12.0281	43.449	8.6812
					0	0		#N/A	#N/A	#N/A	#N/A						43.762	12.3062	43.762	8.3062
					0	0		#N/A	#N/A	#N/A	#N/A						44.074	12.0938	44.074	8.8344
					0	0		#N/A	#N/A	#N/A	#N/A						44.387	12.1187	44.387	8.7125
					0	0		#N/A	#N/A	#N/A	#N/A						44.7	12.3719	44.7	9.0031
					0	0		#N/A	#N/A	#N/A	#N/A						45.012	13.6812	45.012	9.0844
					0	0		#N/A	#N/A	#N/A	#N/A						45.325	12.8625	45.325	8.8313
					0	0		#N/A	#N/A	#N/A	#N/A						45.637	12.7312	45.637	8.1406
					0	0		#N/A	#N/A	#N/A	#N/A						45.95	12.9812	45.95	7.9563
					0	0		#N/A	#N/A	#N/A	#N/A						46.263	12.8938	46.263	7.5437
					0	0		#N/A	#N/A	#N/A	#N/A						46.575	12.8281	46.575	7.4531
					0	0		#N/A	#N/A	#N/A	#N/A						46.888	12.5469	46.888	7.2531
					0	0		#N/A	#N/A	#N/A	#N/A						47.2	13.15	47.2	7.2406
					0	0		#N/A	#N/A	#N/A	#N/A						47.513	12.6062	47.513	7.325
					0	0		#N/A	#N/A	#N/A	#N/A						47.825	12.1313	47.825	7.0875
					0	0		#N/A	#N/A	#N/A	#N/A						48.138	11.9844	48.138	6.5437
					0	0		#N/A	#N/A	#N/A	#N/A						48.451	11.6406	48.451	6.8969
					0	0		#N/A	#N/A	#N/A	#N/A						48.763	11.1656	48.763	6.825
					0	0		#N/A	#N/A	#N/A	#N/A						49.076	11.275	49.076	7.025
					0	0		#N/A	#N/A	#N/A	#N/A						49.388	11.6656	49.388	6.8094
					0	0		#N/A	#N/A	#N/A	#N/A						49.701	10.9812	49.701	6.5844
					0	0		#N/A	#N/A	#N/A	#N/A						50.014	10.7063	50.014	6.8688
					0	0		#N/A	#N/A	#N/A	#N/A						50.326	11.2937	50.326	6.8219
					0	0		#N/A	#N/A	#N/A	#N/A						50.639	11.4187	50.639	7.2344
					0	0		#N/A	#N/A	#N/A	#N/A						50.951	12.0031	50.951	6.7531
					0	0		#N/A	#N/A	#N/A	#N/A						51.264	11.3125	51.264	6.7406
					0	0		#N/A	#N/A	#N/A	#N/A						51.577	12.1469	51.577	6.7
					0	0		#N/A	#N/A	#N/A	#N/A						51.889	12.4563	51.889	6.5
					0	0		#N/A	#N/A	#N/A	#N/A						52.202	13.1969	52.202	6.5437
					0	0		#N/A	#N/A	#N/A	#N/A						52.514	13.4969	52.514	6.2156
					0	0		#N/A	#N/A	#N/A	#N/A						52.827	12.8313	52.827	6.4531
					0	0		#N/A	#N/A	#N/A	#N/A						53.139	12.8406	53.139	6.7969
					0	0		#N/A	#N/A	#N/A	#N/A						53.452	13.0125	53.452	6.3063
					0	0		#N/A	#N/A	#N/A	#N/A						53.765	13.2219	53.765	6.0219
					0	0		#N/A	#N/A	#N/A	#N/A						54.077	13.4656	54.077	6.7656
					0	0		#N/A	#N/A	#N/A	#N/A						54.39	13.5969	54.39	6.5344
					0	0		#N/A	#N/A	#N/A	#N/A						54.702	13.9187	54.702	6.5469
					0	0		#N/A	#N/A	#N/A	#N/A						55.015	13.4875	55.015	6.6594
					0	0		#N/A	#N/A	#N/A	#N/A						55.328	13.7312	55.328	7.4219
					0	0		#N/A	#N/A	#N/A	#N/A						55.64	14.1062	55.64	7.7656
					0	0		#N/A	#N/A	#N/A	#N/A						55.953	13.4781	55.953	8.2812
					0	0		#N/A	#N/A	#N/A	#N/A						56.265	13.8687	56.265	8.9031
					0	0		#N/A	#N/A	#N/A	#N/A						56.578	14.0969	56.578	8.4
					0	0		#N/A	#N/A	#N/A	#N/A						56.89	12.8813	56.89	8.3188
					0	0		#N/A	#N/A	#N/A	#N/A						57.203	12.7469	57.203	8.8969
					0	0		#N/A	#N/A	#N/A	#N/A						57.516	13.4344	57.516	9.2375
					0	0		#N/A	#N/A	#N/A	#N/A						57.828	13.3156	57.828	9.5437
					0	0		#N/A	#N/A	#N/A	#N/A						58.141	13.3	58.141	9.2969
					0	0		#N/A	#N/A	#N/A	#N/A						58.453	13.4906	58.453	9.2156
					0	0		#N/A	#N/A	#N/A	#N/A						58.766	13.025	58.766	9.4656
					0	0		#N/A	#N/A	#N/A	#N/A						59.079	13.075	59.079	9.1844
					0	0		#N/A	#N/A	#N/A	#N/A						59.391	13.5188	59.391	8.9312
					0	0		#N/A	#N/A	#N/A	#N/A						59.704	13.8594	59.704	9.2812
					0	0		#N/A	#N/A	#N/A	#N/A						60.016	13.9594	60.016	8.6906
					0	0		#N/A	#N/A	#N/A	#N/A						60.329	13.5938	60.329	9.3625
					0	0		#N/A	#N/A	#N/A	#N/A						60.641	12.9781	60.641	9.7969
					0	0		#N/A	#N/A	#N/A	#N/A						60.954	13.1125	60.954	10.1187
					0	0		#N/A	#N/A	#N/A	#N/A						61.267	13.3188	61.267	9.7563
					0	0		#N/A	#N/A	#N/A	#N/A						61.579	13.1844	61.579	9.8906
					0	0		#N/A	#N/A	#N/A	#N/A						61.892	13.925	61.892	8.9563
					0	0		#N/A	#N/A	#N/A	#N/A						62.204	13.8125	62.204	8.9906
					0	0		#N/A	#N/A	#N/A	#N/A						62.517	13.7188	62.517	9.5625
					0	0		#N/A	#N/A	#N/A	#N/A						62.83	13.3188	62.83	8.9438
					0	0		#N/A	#N/A	#N/A	#N/A						63.142	13.4375	63.142	8.5969
					0	0		#N/A	#N/A	#N/A	#N/A						63.455	13.3844	63.455	8.0938
					0	0		#N/A	#N/A	#N/A	#N/A						63.767	12.5844	63.767	7.5094
					0	0		#N/A	#N/A	#N/A	#N/A						64.08	12.4781	64.08	7.675
					0	0		#N/A	#N/A	#N/A	#N/A						64.392	12.5219	64.392	7.9906
					0	0		#N/A	#N/A	#N/A	#N/A						64.705	12.4969	64.705	7.8344
					0	0		#N/A	#N/A	#N/A	#N/A						65.018	12.4	65.018	7.5781
					0	0		#N/A	#N/A	#N/A	#N/A						65.33	11.9563	65.33	7.5156
					0	0		#N/A	#N/A	#N/A	#N/A						65.643	11.8813	65.643	7.8812
					0	0		#N/A	#N/A	#N/A	#N/A						65.955	12.0938	65.955	7.9656
					0	0		#N/A	#N/A	#N/A	#N/A						66.268	11.7531	66.268	8.1094
					0	0		#N/A	#N/A	#N/A	#N/A						66.581	12.0312	66.581	8
					0	0		#N/A	#N/A	#N/A	#N/A						66.893	12.1156	66.893	7.7656
					0	0		#N/A	#N/A	#N/A	#N/A						67.206	12.45	67.206	7.9844
					0	0		#N/A	#N/A	#N/A	#N/A						67.518	11.9563	67.518	8.2531
					0	0		#N/A	#N/A	#N/A	#N/A						67.831	11.9156	67.831	8.2688
					0	0		#N/A	#N/A	#N/A	#N/A						68.144	11.2969	68.144	8.3531
					0	0		#N/A	#N/A	#N/A	#N/A						68.456	11.55	68.456	8.3
					0	0		#N/A	#N/A	#N/A	#N/A						68.769	11.6719	68.769	8.9594
					0	0		#N/A	#N/A	#N/A	#N/A						69.081	11.2188	69.081	9.1687
					0	0		#N/A	#N/A	#N/A	#N/A						69.394	11.5469	69.394	9.1969
					0	0		#N/A	#N/A	#N/A	#N/A						69.706	11.2625	69.706	8.5469
					0	0		#N/A	#N/A	#N/A	#N/A						70.019	11.4531	70.019	9.2469
					0	0		#N/A	#N/A	#N/A	#N/A						70.332	12.225	70.332	9.9062
					0	0		#N/A	#N/A	#N/A	#N/A						70.644	12.0125	70.644	9.9062
					0	0		#N/A	#N/A	#N/A	#N/A						70.957	12.3781	70.957	9.7312
					0	0		#N/A	#N/A	#N/A	#N/A						71.269	12.8125	71.269	10.8062
					0	0		#N/A	#N/A	#N/A	#N/A						71.582	12.4281	71.582	10.1344
					0	0		#N/A	#N/A	#N/A	#N/A						71.895	12.3844	71.895	9.9719
					0	0		#N/A	#N/A	#N/A	#N/A						72.207	12.3594	72.207	10.2844
					0	0		#N/A	#N/A	#N/A	#N/A						72.52	12.5531	72.52	10.7437
					0	0		#N/A	#N/A	#N/A	#N/A						72.832	12.5594	72.832	10.15
					0	0		#N/A	#N/A	#N/A	#N/A						73.145	12.8562	73.145	9.95
					0	0		#N/A	#N/A	#N/A	#N/A						73.457	13.1594	73.457	10.0594
					0	0		#N/A	#N/A	#N/A	#N/A						73.77	13.2781	73.77	9.8906
					0	0		#N/A	#N/A	#N/A	#N/A						74.083	14.2531	74.083	9.85
					0	0		#N/A	#N/A	#N/A	#N/A						74.395	14.8781	74.395	8.7906
					0	0		#N/A	#N/A	#N/A	#N/A						74.708	14.8781	74.708	8.9656
					0	0		#N/A	#N/A	#N/A	#N/A						75.02	15.2156	75.02	9.3844
					0	0		#N/A	#N/A	#N/A	#N/A						75.333	15.5063	75.333	9.6781
					0	0		#N/A	#N/A	#N/A	#N/A						75.646	14.9094	75.646	8.975
					0	0		#N/A	#N/A	#N/A	#N/A						75.958	15.175	75.958	9.2219
					0	0		#N/A	#N/A	#N/A	#N/A						76.271	15.9531	76.271	9.4937
					0	0		#N/A	#N/A	#N/A	#N/A						76.583	16.9906	76.583	9.7563
					0	0		#N/A	#N/A	#N/A	#N/A						76.896	17.6562	76.896	9.2344
					0	0		#N/A	#N/A	#N/A	#N/A						77.208	18.0531	77.208	9.4875
					0	0		#N/A	#N/A	#N/A	#N/A						77.521	17.5562	77.521	9.825
					0	0		#N/A	#N/A	#N/A	#N/A						77.834	17.8438	77.834	10.2312
					0	0		#N/A	#N/A	#N/A	#N/A						78.146	18.2094	78.146	10.2031
					0	0		#N/A	#N/A	#N/A	#N/A						78.459	18.6437	78.459	10.7156
					0	0		#N/A	#N/A	#N/A	#N/A						78.771	18.5156	78.771	11.2094
					0	0		#N/A	#N/A	#N/A	#N/A						79.084	18.9844	79.084	11.975
					0	0		#N/A	#N/A	#N/A	#N/A						79.397	18.1812	79.397	12.35
					0	0		#N/A	#N/A	#N/A	#N/A						79.709	18.7156	79.709	12.3875
					0	0		#N/A	#N/A	#N/A	#N/A						80.022	19.0875	80.022	12.4469
					0	0		#N/A	#N/A	#N/A	#N/A						80.334	18.9375	80.334	12.3062
					0	0		#N/A	#N/A	#N/A	#N/A						80.647	19.575	80.647	12.6
					0	0		#N/A	#N/A	#N/A	#N/A						80.959	19.4406	80.959	13.3344
					0	0		#N/A	#N/A	#N/A	#N/A						81.272	18.9688	81.272	13.05
					0	0		#N/A	#N/A	#N/A	#N/A						81.585	19.025	81.585	13.0219
					0	0		#N/A	#N/A	#N/A	#N/A						81.897	19.1812	81.897	13.35
					0	0		#N/A	#N/A	#N/A	#N/A						82.21	18.1406	82.21	13.8844
					0	0		#N/A	#N/A	#N/A	#N/A						82.522	17.6812	82.522	13.4438
					0	0		#N/A	#N/A	#N/A	#N/A						82.835	17.7188	82.835	13.3531
					0	0		#N/A	#N/A	#N/A	#N/A						83.148	17.8281	83.148	13.225
					0	0		#N/A	#N/A	#N/A	#N/A						83.46	18.4188	83.46	12.9469
					0	0		#N/A	#N/A	#N/A	#N/A						83.773	18.3875	83.773	13.275
					0	0		#N/A	#N/A	#N/A	#N/A						84.085	18.5594	84.085	13.8062
					0	0		#N/A	#N/A	#N/A	#N/A						84.398	18.55	84.398	13.9469
					0	0		#N/A	#N/A	#N/A	#N/A						84.711	18.0875	84.711	13.8781
					0	0		#N/A	#N/A	#N/A	#N/A						85.023	17.9125	85.023	14.5625
					0	0		#N/A	#N/A	#N/A	#N/A						85.336	17.6125	85.336	14.4312
					0	0		#N/A	#N/A	#N/A	#N/A						85.648	17.8125	85.648	14.3094
					0	0		#N/A	#N/A	#N/A	#N/A						85.961	17.8188	85.961	13.9406
					0	0		#N/A	#N/A	#N/A	#N/A						86.273	18.3062	86.273	14.4438
					0	0		#N/A	#N/A	#N/A	#N/A						86.586	18.4438	86.586	14.4937
					0	0		#N/A	#N/A	#N/A	#N/A						86.899	17.8844	86.899	15.2
					0	0		#N/A	#N/A	#N/A	#N/A						87.211	17.5156	87.211	15.4719
					0	0		#N/A	#N/A	#N/A	#N/A						87.524	17.6656	87.524	15.9531
					0	0		#N/A	#N/A	#N/A	#N/A						87.836	17.7531	87.836	16.0781
					0	0		#N/A	#N/A	#N/A	#N/A						88.149	18.2719	88.149	15.6187
					0	0		#N/A	#N/A	#N/A	#N/A						88.462	19.3844	88.462	16.175
					0	0		#N/A	#N/A	#N/A	#N/A						88.774	19.975	88.774	16.0375
					0	0		#N/A	#N/A	#N/A	#N/A						89.087	19.6219	89.087	16.0156
					0	0		#N/A	#N/A	#N/A	#N/A						89.399	19.3375	89.399	16.7188
					0	0		#N/A	#N/A	#N/A	#N/A						89.712	19.4406	89.712	16.7094
					0	0		#N/A	#N/A	#N/A	#N/A						90.024	19.6844	90.024	17.5
					0	0		#N/A	#N/A	#N/A	#N/A						90.337	19.4375	90.337	17.35
					0	0		#N/A	#N/A	#N/A	#N/A						90.65	19.9156	90.65	17.6063
					0	0		#N/A	#N/A	#N/A	#N/A						90.962	20.7938	90.962	16.4188
					0	0		#N/A	#N/A	#N/A	#N/A						91.275	21.6313	91.275	16.6219
					0	0		#N/A	#N/A	#N/A	#N/A						91.587	22.5094	91.587	16.0719
					0	0		#N/A	#N/A	#N/A	#N/A						91.9	22.1531	91.9	16.5125
					0	0		#N/A	#N/A	#N/A	#N/A						92.213	23.2594	92.213	16.425
					0	0		#N/A	#N/A	#N/A	#N/A						92.525	23.725	92.525	17
					0	0		#N/A	#N/A	#N/A	#N/A						92.838	23.4688	92.838	17.3094
					0	0		#N/A	#N/A	#N/A	#N/A						93.15	23.7	93.15	17.8156
					0	0		#N/A	#N/A	#N/A	#N/A						93.463	24.1938	93.463	17.5187
					0	0		#N/A	#N/A	#N/A	#N/A						93.775	25.4438	93.775	17.6781
					0	0		#N/A	#N/A	#N/A	#N/A						94.088	25.5656	94.088	17.4062
					0	0		#N/A	#N/A	#N/A	#N/A						94.401	26.1875	94.401	17.325
					0	0		#N/A	#N/A	#N/A	#N/A						94.713	26.6031	94.713	17.9844
					0	0		#N/A	#N/A	#N/A	#N/A						95.026	27.0938	95.026	17.5594
					0	0		#N/A	#N/A	#N/A	#N/A						95.338	27.05	95.338	17.6219
					0	0		#N/A	#N/A	#N/A	#N/A						95.651	27.3188	95.651	17.0656
					0	0		#N/A	#N/A	#N/A	#N/A						95.964	27.7687	95.964	17.0281
					0	0		#N/A	#N/A	#N/A	#N/A						96.276	27.5219	96.276	17.5438
					0	0		#N/A	#N/A	#N/A	#N/A						96.589	27.8625	96.589	17.2844
					0	0		#N/A	#N/A	#N/A	#N/A						96.901	26.8219	96.901	16.2406
					0	0		#N/A	#N/A	#N/A	#N/A						97.214	26.9906	97.214	16.8906
					0	0		#N/A	#N/A	#N/A	#N/A						97.526	27.0531	97.526	16.6938
					0	0		#N/A	#N/A	#N/A	#N/A						97.839	26.8438	97.839	16.1
					0	0		#N/A	#N/A	#N/A	#N/A						98.152	27.4125	98.152	15.4
					0	0		#N/A	#N/A	#N/A	#N/A						98.464	27.125	98.464	14.5625
					0	0		#N/A	#N/A	#N/A	#N/A						98.777	27.0312	98.777	15.1219
					0	0		#N/A	#N/A	#N/A	#N/A						99.089	26.6531	99.089	15.7219
					0	0		#N/A	#N/A	#N/A	#N/A						99.402	26.3281	99.402	15.2563
					0	0		#N/A	#N/A	#N/A	#N/A						99.715	26.2344	99.715	14.3781
					0	0		#N/A	#N/A	#N/A	#N/A						100.027	26.6812	100.027	13.9281
					0	0		#N/A	#N/A	#N/A	#N/A						100.34	27.0187	100.34	13.575
					0	0		#N/A	#N/A	#N/A	#N/A						100.652	27.6688	100.652	12.7875
					0	0		#N/A	#N/A	#N/A	#N/A						100.965	27.1469	100.965	13.4688
					0	0		#N/A	#N/A	#N/A	#N/A						101.278	28.3312	101.278	13.8469
					0	0		#N/A	#N/A	#N/A	#N/A						101.59	29.6406	101.59	14.475
					0	0		#N/A	#N/A	#N/A	#N/A						101.903	29.6656	101.903	15.0656
					0	0		#N/A	#N/A	#N/A	#N/A						102.215	29.3813	102.215	14.7188
					0	0		#N/A	#N/A	#N/A	#N/A						102.528	29.2969	102.528	15.2125
					0	0		#N/A	#N/A	#N/A	#N/A						102.84	28.5312	102.84	14.7875
					0	0		#N/A	#N/A	#N/A	#N/A						103.153	29.9438	103.153	14.55
					0	0		#N/A	#N/A	#N/A	#N/A						103.466	29.125	103.466	14.4531
					0	0		#N/A	#N/A	#N/A	#N/A						103.778	28.3406	103.778	14.8938
					0	0		#N/A	#N/A	#N/A	#N/A						104.091	29.4219	104.091	15.4781
					0	0		#N/A	#N/A	#N/A	#N/A						104.403	29.2094	104.403	15.6625
					0	0		#N/A	#N/A	#N/A	#N/A						104.716	28.4625	104.716	16.3844
					0	0		#N/A	#N/A	#N/A	#N/A						105.029	29.3	105.029	16.3719
					0	0		#N/A	#N/A	#N/A	#N/A						105.341	30.2812	105.341	16.4875
					0	0		#N/A	#N/A	#N/A	#N/A						105.654	29.7375	105.654	15.8875
					0	0		#N/A	#N/A	#N/A	#N/A						105.966	28.8	105.966	16.0094
					0	0		#N/A	#N/A	#N/A	#N/A						106.279	28.8625	106.279	16.6406
					0	0		#N/A	#N/A	#N/A	#N/A						106.591	28.4594	106.591	17.1344
					0	0		#N/A	#N/A	#N/A	#N/A						106.904	28.3844	106.904	18.05
					0	0		#N/A	#N/A	#N/A	#N/A						107.217	28.2844	107.217	16.9375
					0	0		#N/A	#N/A	#N/A	#N/A						107.529	28.0094	107.529	17.0031
					0	0		#N/A	#N/A	#N/A	#N/A						107.842	28.3937	107.842	17.1
					0	0		#N/A	#N/A	#N/A	#N/A						108.154	29.4344	108.154	16.5938
					0	0		#N/A	#N/A	#N/A	#N/A						108.467	28.9875	108.467	16.7344
					0	0		#N/A	#N/A	#N/A	#N/A						108.78	29.2062	108.78	16.575
					0	0		#N/A	#N/A	#N/A	#N/A						109.092	29.2031	109.092	17.125
					0	0		#N/A	#N/A	#N/A	#N/A						109.405	29.7281	109.405	17.2781
					0	0		#N/A	#N/A	#N/A	#N/A						109.717	30.6344	109.717	16.9312
					0	0		#N/A	#N/A	#N/A	#N/A						110.03	30.0781	110.03	17.7812
					0	0		#N/A	#N/A	#N/A	#N/A						110.342	30.0594	110.342	17.6625
					0	0		#N/A	#N/A	#N/A	#N/A						110.655	29.7125	110.655	17.7281
					0	0		#N/A	#N/A	#N/A	#N/A						110.968	30.4719	110.968	18.6781
					0	0		#N/A	#N/A	#N/A	#N/A						111.28	30.9594	111.28	18.225
					0	0		#N/A	#N/A	#N/A	#N/A						111.593	30.8219	111.593	18.4406
					0	0		#N/A	#N/A	#N/A	#N/A						111.905	31.4281	111.905	19.2
					0	0		#N/A	#N/A	#N/A	#N/A						112.218	31.0344	112.218	19.9406
					0	0		#N/A	#N/A	#N/A	#N/A						112.531	30.3594	112.531	20.5125
					0	0		#N/A	#N/A	#N/A	#N/A						112.843	30.1	112.843	21.4688
					0	0		#N/A	#N/A	#N/A	#N/A						113.156	29.5063	113.156	22.4031
					0	0		#N/A	#N/A	#N/A	#N/A						113.468	29.65	113.468	23.2437
					0	0		#N/A	#N/A	#N/A	#N/A						113.781	29.8594	113.781	22.7094
					0	0		#N/A	#N/A	#N/A	#N/A						114.093	30.0969	114.093	23.6844
					0	0		#N/A	#N/A	#N/A	#N/A						114.406	30.4312	114.406	25.2969
					0	0		#N/A	#N/A	#N/A	#N/A						114.719	30.4344	114.719	25.0063
					0	0		#N/A	#N/A	#N/A	#N/A						115.031	30.9719	115.031	25.7719
					0	0		#N/A	#N/A	#N/A	#N/A						115.344	30.2875	115.344	26.1031
					0	0		#N/A	#N/A	#N/A	#N/A						115.656	31.2875	115.656	26.4937
					0	0		#N/A	#N/A	#N/A	#N/A						115.969	31.525	115.969	27.5125
					0	0		#N/A	#N/A	#N/A	#N/A						116.282	31.4656	116.282	27.8969
					0	0		#N/A	#N/A	#N/A	#N/A						116.594	31.9594	116.594	29.3719
					0	0		#N/A	#N/A	#N/A	#N/A						116.907	32.3156	116.907	29.4813
					0	0		#N/A	#N/A	#N/A	#N/A						117.219	32.4688	117.219	28.8531
					0	0		#N/A	#N/A	#N/A	#N/A						117.532	32.8312	117.532	29.0625
					0	0		#N/A	#N/A	#N/A	#N/A						117.845	34.1188	117.845	30.1562
					0	0		#N/A	#N/A	#N/A	#N/A						118.157	34.3469	118.157	29.9094
					0	0		#N/A	#N/A	#N/A	#N/A						118.47	34.4031	118.47	30.6437
					0	0		#N/A	#N/A	#N/A	#N/A						118.782	34.6	118.782	31.3125
					0	0		#N/A	#N/A	#N/A	#N/A						119.095	34.1937	119.095	30.4094
					0	0		#N/A	#N/A	#N/A	#N/A						119.407	34.6469	119.407	31.3031
					0	0		#N/A	#N/A	#N/A	#N/A						119.72	34.35	119.72	32.0781
					0	0		#N/A	#N/A	#N/A	#N/A						120.033	34.675	120.033	32.825
					0	0		#N/A	#N/A	#N/A	#N/A						120.345	34.5375	120.345	33.0781
					0	0		#N/A	#N/A	#N/A	#N/A						120.658	34.5187	120.658	33.4719
					0	0		#N/A	#N/A	#N/A	#N/A						120.97	34.5406	120.97	34.6875
					0	0		#N/A	#N/A	#N/A	#N/A						121.283	34.65	121.283	34.7062
					0	0		#N/A	#N/A	#N/A	#N/A						121.596	35.0969	121.596	35
					0	0		#N/A	#N/A	#N/A	#N/A						121.908	35.1406	121.908	34.6469
					0	0		#N/A	#N/A	#N/A	#N/A						122.221	35.9875	122.221	34.3906
					0	0		#N/A	#N/A	#N/A	#N/A						122.533	36.3406	122.533	34.5375
					0	0		#N/A	#N/A	#N/A	#N/A						122.846	37.8594	122.846	34.2031
					0	0		#N/A	#N/A	#N/A	#N/A						123.158	38.1281	123.158	34.0906
					0	0		#N/A	#N/A	#N/A	#N/A						123.471	39.025	123.471	34.7812
					0	0		#N/A	#N/A	#N/A	#N/A						123.784	40.0906	123.784	34.0906
					0	0		#N/A	#N/A	#N/A	#N/A						124.096	39.7344	124.096	34.4938
					0	0		#N/A	#N/A	#N/A	#N/A						124.409	41.0156	124.409	32.9406
					0	0		#N/A	#N/A	#N/A	#N/A						124.721	43.1437	124.721	32.6844
					0	0		#N/A	#N/A	#N/A	#N/A						125.034	44.2313	125.034	32.1656
					0	0		#N/A	#N/A	#N/A	#N/A						125.347	44.6531	125.347	31.9156
					0	0		#N/A	#N/A	#N/A	#N/A						125.659	45.0812	125.659	32.675
					0	0		#N/A	#N/A	#N/A	#N/A						125.972	45.2313	125.972	32.3281
					0	0		#N/A	#N/A	#N/A	#N/A						126.284	44.6156	126.284	32.075
					0	0		#N/A	#N/A	#N/A	#N/A						126.597	44.4781	126.597	31.5844
					0	0		#N/A	#N/A	#N/A	#N/A						126.909	45.0406	126.909	30.7094
					0	0		#N/A	#N/A	#N/A	#N/A						127.222	44.5031	127.222	31.2812
					0	0		#N/A	#N/A	#N/A	#N/A						127.535	45.6156	127.535	29.75
					0	0		#N/A	#N/A	#N/A	#N/A						127.847	45.6656	127.847	27.9406
					0	0		#N/A	#N/A	#N/A	#N/A						128.16	45.6688	128.16	27.5844
					0	0		#N/A	#N/A	#N/A	#N/A						128.472	46.2938	128.472	28.7906
					0	0		#N/A	#N/A	#N/A	#N/A						128.785	46.7062	128.785	28.0812
					0	0		#N/A	#N/A	#N/A	#N/A						129.098	46.3438	129.098	27.5
					0	0		#N/A	#N/A	#N/A	#N/A						129.41	46.9875	129.41	27.7531
					0	0		#N/A	#N/A	#N/A	#N/A						129.723	48.0844	129.723	27.0781
					0	0		#N/A	#N/A	#N/A	#N/A						130.035	46.975	130.035	26.7625
					0	0		#N/A	#N/A	#N/A	#N/A						130.348	46.6125	130.348	27.8969
					0	0		#N/A	#N/A	#N/A	#N/A						130.66	46.8438	130.66	26.8687
					0	0		#N/A	#N/A	#N/A	#N/A						130.973	47.225	130.973	27.1844
					0	0		#N/A	#N/A	#N/A	#N/A						131.286	46.7812	131.286	27.0375
					0	0		#N/A	#N/A	#N/A	#N/A						131.598	46.8844	131.598	27.2531
					0	0		#N/A	#N/A	#N/A	#N/A						131.911	47.975	131.911	26.7594
					0	0		#N/A	#N/A	#N/A	#N/A						132.223	46.1188	132.223	26.35
					0	0		#N/A	#N/A	#N/A	#N/A						132.536	46.65	132.536	26.1406
					0	0		#N/A	#N/A	#N/A	#N/A						132.849	46.85	132.849	27.1969
					0	0		#N/A	#N/A	#N/A	#N/A						133.161	46.8844	133.161	27.1594
					0	0		#N/A	#N/A	#N/A	#N/A						133.474	46.3125	133.474	26.3375
					0	0		#N/A	#N/A	#N/A	#N/A						133.786	46.8812	133.786	27.1719
					0	0		#N/A	#N/A	#N/A	#N/A						134.099	47.6063	134.099	28.0719
					0	0		#N/A	#N/A	#N/A	#N/A						134.411	48.1469	134.411	27.7219
					0	0		#N/A	#N/A	#N/A	#N/A						134.724	49.075	134.724	28.8563
					0	0		#N/A	#N/A	#N/A	#N/A						135.037	48.8375	135.037	29.8219
					0	0		#N/A	#N/A	#N/A	#N/A						135.349	49.6344	135.349	30.0875
					0	0		#N/A	#N/A	#N/A	#N/A						135.662	50.3719	135.662	30.8312
					0	0		#N/A	#N/A	#N/A	#N/A						135.974	50.5844	135.974	31.9156
					0	0		#N/A	#N/A	#N/A	#N/A						136.287	51.1562	136.287	31.6969
					0	0		#N/A	#N/A	#N/A	#N/A						136.6	50.7562	136.6	32.2344
					0	0		#N/A	#N/A	#N/A	#N/A						136.912	50.4406	136.912	31.7938
					0	0		#N/A	#N/A	#N/A	#N/A						137.225	51.175	137.225	31.8438
					0	0		#N/A	#N/A	#N/A	#N/A						137.537	51.1937	137.537	33.1906
					0	0		#N/A	#N/A	#N/A	#N/A						137.85	50.6625	137.85	33.1719
					0	0		#N/A	#N/A	#N/A	#N/A						138.163	51.9531	138.163	34.475
					0	0		#N/A	#N/A	#N/A	#N/A						138.475	51.8969	138.475	33.9094
					0	0		#N/A	#N/A	#N/A	#N/A						138.788	53.1281	138.788	34.2844
					0	0		#N/A	#N/A	#N/A	#N/A						139.1	54.0656	139.1	35.1063
					0	0		#N/A	#N/A	#N/A	#N/A						139.413	54.0375	139.413	35.8
					0	0		#N/A	#N/A	#N/A	#N/A						139.725	54.5125	139.725	35.0406
					0	0		#N/A	#N/A	#N/A	#N/A						140.038	54	140.038	35.8031
					0	0		#N/A	#N/A	#N/A	#N/A						140.351	54.55	140.351	35.9281
					0	0		#N/A	#N/A	#N/A	#N/A						140.663	55.6813	140.663	35.9813
					0	0		#N/A	#N/A	#N/A	#N/A						140.976	54.9969	140.976	37.3719
					0	0		#N/A	#N/A	#N/A	#N/A						141.288	54.9562	141.288	38.0844
					0	0		#N/A	#N/A	#N/A	#N/A						141.601	54.1375	141.601	38.6188
					0	0		#N/A	#N/A	#N/A	#N/A						141.914	53.0938	141.914	39.6937
					0	0		#N/A	#N/A	#N/A	#N/A						142.226	52.1406	142.226	38.8156
					0	0		#N/A	#N/A	#N/A	#N/A						142.539	51.6969	142.539	38.5969
					0	0		#N/A	#N/A	#N/A	#N/A						142.851	50.7875	142.851	38.55
					0	0		#N/A	#N/A	#N/A	#N/A						143.164	49.7875	143.164	39.3125
					0	0		#N/A	#N/A	#N/A	#N/A						143.476	49.0906	143.476	39.5438
					0	0		#N/A	#N/A	#N/A	#N/A						143.789	48.9938	143.789	39.2656
					0	0		#N/A	#N/A	#N/A	#N/A						144.102	51.0594	144.102	40.1437
					0	0		#N/A	#N/A	#N/A	#N/A						144.414	52.7188	144.414	40.8656
					0	0		#N/A	#N/A	#N/A	#N/A						144.727	53.7594	144.727	41.5312
					0	0		#N/A	#N/A	#N/A	#N/A						145.039	55.275	145.039	42.0031
					0	0		#N/A	#N/A	#N/A	#N/A						145.352	55.9469	145.352	42.6844
					0	0		#N/A	#N/A	#N/A	#N/A						145.665	55.7656	145.665	42.5
					0	0		#N/A	#N/A	#N/A	#N/A						145.977	56.2531	145.977	44.6219
					0	0		#N/A	#N/A	#N/A	#N/A						146.29	56.3031	146.29	45.3906
					0	0		#N/A	#N/A	#N/A	#N/A						146.602	57.8281	146.602	46.3531
					0	0		#N/A	#N/A	#N/A	#N/A						146.915	57.4156	146.915	47.4219
					0	0		#N/A	#N/A	#N/A	#N/A						147.227	57.5312	147.227	49.2719
					0	0		#N/A	#N/A	#N/A	#N/A						147.54	57.5031	147.54	52.0156
					0	0		#N/A	#N/A	#N/A	#N/A						147.853	56.5344	147.853	55.7562
					0	0		#N/A	#N/A	#N/A	#N/A						148.165	55.9219	148.165	58.2438
					0	0		#N/A	#N/A	#N/A	#N/A						148.478	57.0875	148.478	59.6406
					0	0		#N/A	#N/A	#N/A	#N/A						148.79	56.4469	148.79	61.2188
					0	0		#N/A	#N/A	#N/A	#N/A						149.103	56.2188	149.103	63.4125
					0	0		#N/A	#N/A	#N/A	#N/A						149.416	57.5187	149.416	64.2188
					0	0		#N/A	#N/A	#N/A	#N/A						149.728	58.0406	149.728	65.4844
					0	0		#N/A	#N/A	#N/A	#N/A						150.041	58.3875	150.041	67.475
					0	0		#N/A	#N/A	#N/A	#N/A						150.353	59.3937	150.353	68.9875
					0	0		#N/A	#N/A	#N/A	#N/A						150.666	59.4656	150.666	68.9
					0	0		#N/A	#N/A	#N/A	#N/A						150.979	59.8812	150.979	69.425
					0	0		#N/A	#N/A	#N/A	#N/A						151.291	60.5687	151.291	70.9844
					0	0		#N/A	#N/A	#N/A	#N/A						151.604	61.5187	151.604	71.6656
					0	0		#N/A	#N/A	#N/A	#N/A						151.916	61.025	151.916	71.5906
					0	0		#N/A	#N/A	#N/A	#N/A						152.229	61.1031	152.229	71.9875
					0	0		#N/A	#N/A	#N/A	#N/A						152.541	60.4437	152.541	70.3781
					0	0		#N/A	#N/A	#N/A	#N/A						152.854	58.6656	152.854	70.4719
					0	0		#N/A	#N/A	#N/A	#N/A						153.167	57.9719	153.167	69.85
					0	0		#N/A	#N/A	#N/A	#N/A						153.479	57.8469	153.479	67.825
					0	0		#N/A	#N/A	#N/A	#N/A						153.792	59.4562	153.792	65.6687
					0	0		#N/A	#N/A	#N/A	#N/A						154.104	59.0469	154.104	63.4313
					0	0		#N/A	#N/A	#N/A	#N/A						154.417	58.6375	154.417	60.8469
					0	0		#N/A	#N/A	#N/A	#N/A						154.73	57.1719	154.73	58.1125
					0	0		#N/A	#N/A	#N/A	#N/A						155.042	56.6437	155.042	56.8781
					0	0		#N/A	#N/A	#N/A	#N/A						155.355	56.7875	155.355	54.8812
					0	0		#N/A	#N/A	#N/A	#N/A						155.667	56.6625	155.667	54.5
					0	0		#N/A	#N/A	#N/A	#N/A						155.98	57.7	155.98	53.75
					0	0		#N/A	#N/A	#N/A	#N/A						156.292	60.0281	156.292	53.1094
					0	0		#N/A	#N/A	#N/A	#N/A						156.605	61.8844	156.605	52.4437
					0	0		#N/A	#N/A	#N/A	#N/A						156.918	63.2875	156.918	52.2625
					0	0		#N/A	#N/A	#N/A	#N/A						157.23	63.6719	157.23	52.1875
					0	0		#N/A	#N/A	#N/A	#N/A						157.543	65.2937	157.543	53.2062
					0	0		#N/A	#N/A	#N/A	#N/A						157.855	66.1594	157.855	53.7812
					0	0		#N/A	#N/A	#N/A	#N/A						158.168	66.1156	158.168	55.9156
					0	0		#N/A	#N/A	#N/A	#N/A						158.481	65.2438	158.481	56.1094
					0	0		#N/A	#N/A	#N/A	#N/A						158.793	66.8281	158.793	56.1562
					0	0		#N/A	#N/A	#N/A	#N/A						159.106	69.125	159.106	58.8906
					0	0		#N/A	#N/A	#N/A	#N/A						159.418	70.8063	159.418	59.3937
					0	0		#N/A	#N/A	#N/A	#N/A						159.731	71.3875	159.731	58
					0	0		#N/A	#N/A	#N/A	#N/A						160.043	72.0531	160.043	58.025
					0	0		#N/A	#N/A	#N/A	#N/A						160.356	72.2063	160.356	56.9437
					0	0		#N/A	#N/A	#N/A	#N/A						160.669	72.9062	160.669	56.3875
					0	0		#N/A	#N/A	#N/A	#N/A						160.981	71.9219	160.981	55.3344
					0	0		#N/A	#N/A	#N/A	#N/A						161.294	71.0906	161.294	55.8688
					0	0		#N/A	#N/A	#N/A	#N/A						161.606	71.2969	161.606	55.0344
					0	0		#N/A	#N/A	#N/A	#N/A						161.919	71.9281	161.919	55.1656
					0	0		#N/A	#N/A	#N/A	#N/A						162.232	71.2312	162.232	54.7156
					0	0		#N/A	#N/A	#N/A	#N/A						162.544	71.3719	162.544	54.0312
					0	0		#N/A	#N/A	#N/A	#N/A						162.857	71.4406	162.857	53.65
					0	0		#N/A	#N/A	#N/A	#N/A						163.169	71.8281	163.169	51.9969
					0	0		#N/A	#N/A	#N/A	#N/A						163.482	72.9125	163.482	50.8688
					0	0		#N/A	#N/A	#N/A	#N/A						163.794	72.6344	163.794	49.9938
					0	0		#N/A	#N/A	#N/A	#N/A						164.107	74.0969	164.107	48.9531
					0	0		#N/A	#N/A	#N/A	#N/A						164.42	74.6094	164.42	49.05
					0	0		#N/A	#N/A	#N/A	#N/A						164.732	76.1312	164.732	48.8937
					0	0		#N/A	#N/A	#N/A	#N/A						165.045	75.8688	165.045	49.7062
					0	0		#N/A	#N/A	#N/A	#N/A						165.357	75.4875	165.357	48.7
					0	0		#N/A	#N/A	#N/A	#N/A						165.67	74.3219	165.67	49.3594
					0	0		#N/A	#N/A	#N/A	#N/A						165.983	74.0656	165.983	48.9406
					0	0		#N/A	#N/A	#N/A	#N/A						166.295	72.3594	166.295	48.05
					0	0		#N/A	#N/A	#N/A	#N/A						166.608	70.7531	166.608	48.1156
					0	0		#N/A	#N/A	#N/A	#N/A						166.92	69.4156	166.92	47.9125
					0	0		#N/A	#N/A	#N/A	#N/A						167.233	67.9938	167.233	46.6219
					0	0		#N/A	#N/A	#N/A	#N/A						167.546	65.7063	167.546	45.9
					0	0		#N/A	#N/A	#N/A	#N/A						167.858	64.075	167.858	45.6125
					0	0		#N/A	#N/A	#N/A	#N/A						168.171	64.0062	168.171	46.8469
					0	0		#N/A	#N/A	#N/A	#N/A						168.483	63.075	168.483	47.7469
					0	0		#N/A	#N/A	#N/A	#N/A						168.796	62.1781	168.796	47.9
					0	0		#N/A	#N/A	#N/A	#N/A						169.108	62.0969	169.108	48.0125
					0	0		#N/A	#N/A	#N/A	#N/A						169.421	61.2625	169.421	47.5719
					0	0		#N/A	#N/A	#N/A	#N/A						169.734	61.3219	169.734	47.9469
					0	0		#N/A	#N/A	#N/A	#N/A						170.046	63.5406	170.046	48.6312
					0	0		#N/A	#N/A	#N/A	#N/A						170.359	63.5125	170.359	50.4719
					0	0		#N/A	#N/A	#N/A	#N/A						170.671	65.3219	170.671	51.1156
					0	0		#N/A	#N/A	#N/A	#N/A						170.984	67.6625	170.984	53.3688
					0	0		#N/A	#N/A	#N/A	#N/A						171.297	68.225	171.297	55.25
					0	0		#N/A	#N/A	#N/A	#N/A						171.609	68.4875	171.609	57.4469
					0	0		#N/A	#N/A	#N/A	#N/A						171.922	68.2875	171.922	57.025
					0	0		#N/A	#N/A	#N/A	#N/A						172.234	68.8812	172.234	58.8594
					0	0		#N/A	#N/A	#N/A	#N/A						172.547	69.9062	172.547	59.4094
					0	0		#N/A	#N/A	#N/A	#N/A						172.859	70.5844	172.859	59.3187
					0	0		#N/A	#N/A	#N/A	#N/A						173.172	72.2688	173.172	59.6625
					0	0		#N/A	#N/A	#N/A	#N/A						173.485	73.85	173.485	59.8719
					0	0		#N/A	#N/A	#N/A	#N/A						173.797	75.3656	173.797	60.2687
					0	0		#N/A	#N/A	#N/A	#N/A						174.11	77.8406	174.11	60.7281
					0	0		#N/A	#N/A	#N/A	#N/A						174.422	77.3562	174.422	60.6469
					0	0		#N/A	#N/A	#N/A	#N/A						174.735	77.4844	174.735	60.4313
					0	0		#N/A	#N/A	#N/A	#N/A						175.048	78.95	175.048	60.0312
					0	0		#N/A	#N/A	#N/A	#N/A						175.36	80.2438	175.36	59.7844
					0	0		#N/A	#N/A	#N/A	#N/A						175.673	82.6094	175.673	59.7594
					0	0		#N/A	#N/A	#N/A	#N/A						175.985	85.5906	175.985	59.9906
					0	0		#N/A	#N/A	#N/A	#N/A						176.298	86.6875	176.298	59.6344
					0	0		#N/A	#N/A	#N/A	#N/A						176.61	87.25	176.61	60.2844
					0	0		#N/A	#N/A	#N/A	#N/A						176.923	88.0219	176.923	61.7344
					0	0		#N/A	#N/A	#N/A	#N/A						177.236	89.0125	177.236	62.5312
					0	0		#N/A	#N/A	#N/A	#N/A						177.548	88.6375	177.548	63.425
					0	0		#N/A	#N/A	#N/A	#N/A						177.861	88.8219	177.861	63.6813
					0	0		#N/A	#N/A	#N/A	#N/A						178.173	89.7688	178.173	62.1937
					0	0		#N/A	#N/A	#N/A	#N/A						178.486	91.1	178.486	60.7719
					0	0		#N/A	#N/A	#N/A	#N/A						178.799	93.65	178.799	60.45
					0	0		#N/A	#N/A	#N/A	#N/A						179.111	94.1469	179.111	61.775
					0	0		#N/A	#N/A	#N/A	#N/A						179.424	95.7625	179.424	62.2969
					0	0		#N/A	#N/A	#N/A	#N/A						179.736	95.9219	179.736	63.3875
					0	0		#N/A	#N/A	#N/A	#N/A						180.049	95.9125	180.049	64.2
					0	0		#N/A	#N/A	#N/A	#N/A						180.361	95.9031	180.361	64.1813
					0	0		#N/A	#N/A	#N/A	#N/A						180.674	95.8469	180.674	65.1531
					0	0		#N/A	#N/A	#N/A	#N/A						180.987	95.1719	180.987	62.8969
					0	0		#N/A	#N/A	#N/A	#N/A						181.299	94.675	181.299	64.2688
					0	0		#N/A	#N/A	#N/A	#N/A						181.612	94.6656	181.612	64.2094
					0	0		#N/A	#N/A	#N/A	#N/A						181.924	95.0375	181.924	64.6469
					0	0		#N/A	#N/A	#N/A	#N/A						182.237	95.6937	182.237	64.4125
					0	0		#N/A	#N/A	#N/A	#N/A						182.55	94.8031	182.55	65.1094
					0	0		#N/A	#N/A	#N/A	#N/A						182.862	94.5	182.862	63.6781
					0	0		#N/A	#N/A	#N/A	#N/A						183.175	94.6562	183.175	62.7313
					0	0		#N/A	#N/A	#N/A	#N/A						183.487	93.7438	183.487	61.3937
					0	0		#N/A	#N/A	#N/A	#N/A						183.8	93.7281	183.8	60.0187
					0	0		#N/A	#N/A	#N/A	#N/A						184.113	95.4781	184.113	60.5
					0	0		#N/A	#N/A	#N/A	#N/A						184.425	94.6969	184.425	60.0938
					0	0		#N/A	#N/A	#N/A	#N/A						184.738	94.2219	184.738	60.0438
					0	0		#N/A	#N/A	#N/A	#N/A						185.05	94.3594	185.05	58.9344
					0	0		#N/A	#N/A	#N/A	#N/A						185.363	93.6719	185.363	59.8156
					0	0		#N/A	#N/A	#N/A	#N/A						185.675	92.525	185.675	59.1594
					0	0		#N/A	#N/A	#N/A	#N/A						185.988	91.6031	185.988	58.7188
					0	0		#N/A	#N/A	#N/A	#N/A						186.301	89.9688	186.301	57.3406
					0	0		#N/A	#N/A	#N/A	#N/A						186.613	88.3906	186.613	56.7969
					0	0		#N/A	#N/A	#N/A	#N/A						186.926	87.1656	186.926	56.1937
					0	0		#N/A	#N/A	#N/A	#N/A						187.238	86.9625	187.238	55.1219
					0	0		#N/A	#N/A	#N/A	#N/A						187.551	86.6625	187.551	54.4062
					0	0		#N/A	#N/A	#N/A	#N/A						187.864	85.3469	187.864	53.4156
					0	0		#N/A	#N/A	#N/A	#N/A						188.176	83.7469	188.176	53.2
					0	0		#N/A	#N/A	#N/A	#N/A						188.489	82.9563	188.489	52.2188
					0	0		#N/A	#N/A	#N/A	#N/A						188.801	81.9437	188.801	53.4031
					0	0		#N/A	#N/A	#N/A	#N/A						189.114	80.6562	189.114	53.7469
					0	0		#N/A	#N/A	#N/A	#N/A						189.426	80.0563	189.426	52.95
					0	0		#N/A	#N/A	#N/A	#N/A						189.739	77.1375	189.739	53.1594
					0	0		#N/A	#N/A	#N/A	#N/A						190.052	74.3281	190.052	52.1594
					0	0		#N/A	#N/A	#N/A	#N/A						190.364	72.2562	190.364	53.0875
					0	0		#N/A	#N/A	#N/A	#N/A						190.677	70.7156	190.677	54.4656
					0	0		#N/A	#N/A	#N/A	#N/A						190.989	69.9156	190.989	54.2531
					0	0		#N/A	#N/A	#N/A	#N/A						191.302	69.05	191.302	54.6719
					0	0		#N/A	#N/A	#N/A	#N/A						191.615	68.15	191.615	53.3187
					0	0		#N/A	#N/A	#N/A	#N/A						191.927	67.3781	191.927	52.9969
					0	0		#N/A	#N/A	#N/A	#N/A						192.24	66.3406	192.24	52.3031
					0	0		#N/A	#N/A	#N/A	#N/A						192.552	64.8156	192.552	50.9313
					0	0		#N/A	#N/A	#N/A	#N/A						192.865	64.0969	192.865	50.6656
					0	0		#N/A	#N/A	#N/A	#N/A						193.177	65.0594	193.177	49.2031
					0	0		#N/A	#N/A	#N/A	#N/A						193.49	64.1375	193.49	49.8281
					0	0		#N/A	#N/A	#N/A	#N/A						193.803	62.7812	193.803	49.5563
					0	0		#N/A	#N/A	#N/A	#N/A						194.115	61.9156	194.115	50.4906
					0	0		#N/A	#N/A	#N/A	#N/A						194.428	60.3187	194.428	50.6813
					0	0		#N/A	#N/A	#N/A	#N/A						194.74	59.9938	194.74	50.9719
					0	0		#N/A	#N/A	#N/A	#N/A						195.053	59.075	195.053	51.425
					0	0		#N/A	#N/A	#N/A	#N/A						195.366	59.0781	195.366	51.4469
					0	0		#N/A	#N/A	#N/A	#N/A						195.678	58.9469	195.678	52.5094
					0	0		#N/A	#N/A	#N/A	#N/A						195.991	59.0656	195.991	51.0469
					0	0		#N/A	#N/A	#N/A	#N/A						196.303	58.8375	196.303	52.3156
					0	0		#N/A	#N/A	#N/A	#N/A						196.616	59.3406	196.616	53.2656
					0	0		#N/A	#N/A	#N/A	#N/A						196.928	60.1312	196.928	54.6031
					0	0		#N/A	#N/A	#N/A	#N/A						197.241	59.6656	197.241	54.9531
					0	0		#N/A	#N/A	#N/A	#N/A						197.554	58.1969	197.554	56.3219
					0	0		#N/A	#N/A	#N/A	#N/A						197.866	58.2156	197.866	56.7375
					0	0		#N/A	#N/A	#N/A	#N/A						198.179	59.0563	198.179	59.0969
					0	0		#N/A	#N/A	#N/A	#N/A						198.491	59.5844	198.491	60.6406
					0	0		#N/A	#N/A	#N/A	#N/A						198.804	59.3063	198.804	63.3812
					0	0		#N/A	#N/A	#N/A	#N/A						199.117	59.475	199.117	64.3406
					0	0		#N/A	#N/A	#N/A	#N/A						199.429	59.5531	199.429	65.2812
					0	0		#N/A	#N/A	#N/A	#N/A						199.742	58.2531	199.742	65.8
					0	0		#N/A	#N/A	#N/A	#N/A						200.054	58.275	200.054	67.2719
					0	0		#N/A	#N/A	#N/A	#N/A						200.367	59.0969	200.367	70.0062
					0	0		#N/A	#N/A	#N/A	#N/A						200.68	60.0719	200.68	69.1937
					0	0		#N/A	#N/A	#N/A	#N/A						200.992	62.2	200.992	71.1531
					0	0		#N/A	#N/A	#N/A	#N/A						201.305	64.7937	201.305	72.7688
					0	0		#N/A	#N/A	#N/A	#N/A						201.617	64.3219	201.617	72.4062
					0	0		#N/A	#N/A	#N/A	#N/A						201.93	63.6531	201.93	74.5375
					0	0		#N/A	#N/A	#N/A	#N/A						202.242	64.0875	202.242	75.7531
					0	0		#N/A	#N/A	#N/A	#N/A						202.555	62.7719	202.555	75.8
					0	0		#N/A	#N/A	#N/A	#N/A						202.868	60.5094	202.868	75.5875
					0	0		#N/A	#N/A	#N/A	#N/A						203.18	59.9406	203.18	74.1188
					0	0		#N/A	#N/A	#N/A	#N/A						203.493	58.025	203.493	73.15
					0	0		#N/A	#N/A	#N/A	#N/A						203.805	57.1969	203.805	72.8562
					0	0		#N/A	#N/A	#N/A	#N/A						204.118	55.5625	204.118	72.1062
					0	0		#N/A	#N/A	#N/A	#N/A						204.431	54.9469	204.431	71.4281
					0	0		#N/A	#N/A	#N/A	#N/A						204.743	55.6281	204.743	70.9406
					0	0		#N/A	#N/A	#N/A	#N/A						205.056	56.2719	205.056	71.2906
					0	0		#N/A	#N/A	#N/A	#N/A						205.368	56.8906	205.368	69.4719
					0	0		#N/A	#N/A	#N/A	#N/A						205.681	57.3688	205.681	67.9281
					0	0		#N/A	#N/A	#N/A	#N/A						205.993	57.5438	205.993	67.7438
					0	0		#N/A	#N/A	#N/A	#N/A						206.306	56.9875	206.306	68.6594
					0	0		#N/A	#N/A	#N/A	#N/A						206.619	58.2313	206.619	69.0969
					0	0		#N/A	#N/A	#N/A	#N/A						206.931	57.4594	206.931	71.0813
					0	0		#N/A	#N/A	#N/A	#N/A						207.244	58.5687	207.244	70.1813
					0	0		#N/A	#N/A	#N/A	#N/A						207.556	57.2531	207.556	68.2562
					0	0		#N/A	#N/A	#N/A	#N/A						207.869	57.3719	207.869	69.2656
					0	0		#N/A	#N/A	#N/A	#N/A						208.182	58.6875	208.182	68.5844
					0	0		#N/A	#N/A	#N/A	#N/A						208.494	60.1188	208.494	69.5344
					0	0		#N/A	#N/A	#N/A	#N/A						208.807	61.1656	208.807	69.1312
					0	0		#N/A	#N/A	#N/A	#N/A						209.119	61.6625	209.119	68.2188
					0	0		#N/A	#N/A	#N/A	#N/A						209.432	61.7219	209.432	66.5719
					0	0		#N/A	#N/A	#N/A	#N/A						209.744	62.5687	209.744	65.4781
					0	0		#N/A	#N/A	#N/A	#N/A						210.057	61.8594	210.057	64.6813
					0	0		#N/A	#N/A	#N/A	#N/A						210.37	61.5	210.37	64.1406
					0	0		#N/A	#N/A	#N/A	#N/A						210.682	60.5312	210.682	65.6781
					0	0		#N/A	#N/A	#N/A	#N/A						210.995	60.3531	210.995	65.2562
					0	0		#N/A	#N/A	#N/A	#N/A						211.307	60.0687	211.307	64.6906
					0	0		#N/A	#N/A	#N/A	#N/A						211.62	58.875	211.62	63.3187
					0	0		#N/A	#N/A	#N/A	#N/A						211.933	57.6562	211.933	64.1312
					0	0		#N/A	#N/A	#N/A	#N/A						212.245	56.0375	212.245	64.3688
					0	0		#N/A	#N/A	#N/A	#N/A						212.558	54.7031	212.558	64.9969
					0	0		#N/A	#N/A	#N/A	#N/A						212.87	53.7125	212.87	64.975
					0	0		#N/A	#N/A	#N/A	#N/A						213.183	53.1656	213.183	65.5375
					0	0		#N/A	#N/A	#N/A	#N/A						213.495	52.9062	213.495	65.7781
					0	0		#N/A	#N/A	#N/A	#N/A						213.808	52.7656	213.808	66.5188
					0	0		#N/A	#N/A	#N/A	#N/A						214.121	54.325	214.121	67.0188
					0	0		#N/A	#N/A	#N/A	#N/A						214.433	54.8875	214.433	66.3187
					0	0		#N/A	#N/A	#N/A	#N/A						214.746	56.3156	214.746	66.0406
					0	0		#N/A	#N/A	#N/A	#N/A						215.058	57.6656	215.058	66.6312
					0	0		#N/A	#N/A	#N/A	#N/A						215.371	58.4062	215.371	66.8906
					0	0		#N/A	#N/A	#N/A	#N/A						215.684	59.5375	215.684	67.1687
					0	0		#N/A	#N/A	#N/A	#N/A						215.996	63.1844	215.996	67.3938
					0	0		#N/A	#N/A	#N/A	#N/A						216.309	66.6531	216.309	68.0406
					0	0		#N/A	#N/A	#N/A	#N/A						216.621	68.2594	216.621	69.6094
					0	0		#N/A	#N/A	#N/A	#N/A						216.934	70.925	216.934	70.6219
					0	0		#N/A	#N/A	#N/A	#N/A						217.246	71.2469	217.246	70.9781
					0	0		#N/A	#N/A	#N/A	#N/A						217.559	72.2281	217.559	72.5906
					0	0		#N/A	#N/A	#N/A	#N/A						217.872	73.7	217.872	74.1312
					0	0		#N/A	#N/A	#N/A	#N/A						218.184	74.3031	218.184	74.6406
					0	0		#N/A	#N/A	#N/A	#N/A						218.497	73.5469	218.497	75.2438
					0	0		#N/A	#N/A	#N/A	#N/A						218.809	73.6031	218.809	76.3719
					0	0		#N/A	#N/A	#N/A	#N/A						219.122	73.6438	219.122	77.1687
					0	0		#N/A	#N/A	#N/A	#N/A						219.435	72.4344	219.435	78.4031
					0	0		#N/A	#N/A	#N/A	#N/A						219.747	72.4375	219.747	78.8281
					0	0		#N/A	#N/A	#N/A	#N/A						220.06	71.5	220.06	77.9313
					0	0		#N/A	#N/A	#N/A	#N/A						220.372	72.3187	220.372	76.6188
					0	0		#N/A	#N/A	#N/A	#N/A						220.685	73.7312	220.685	75.325
					0	0		#N/A	#N/A	#N/A	#N/A						220.998	73.4375	220.998	73.6469
					0	0		#N/A	#N/A	#N/A	#N/A						221.31	72.9062	221.31	72.4062
					0	0		#N/A	#N/A	#N/A	#N/A						221.623	72.5094	221.623	71.3063
					0	0		#N/A	#N/A	#N/A	#N/A						221.935	72.4156	221.935	71.5719
					0	0		#N/A	#N/A	#N/A	#N/A						222.248	70.7688	222.248	71.2781
					0	0		#N/A	#N/A	#N/A	#N/A						222.56	70.2156	222.56	71.8844
					0	0		#N/A	#N/A	#N/A	#N/A						222.873	67.675	222.873	74.4281
					0	0		#N/A	#N/A	#N/A	#N/A						223.186	65.0844	223.186	75.0188
					0	0		#N/A	#N/A	#N/A	#N/A						223.498	63.4281	223.498	75.2562
					0	0		#N/A	#N/A	#N/A	#N/A						223.811	62.0469	223.811	77.0219
					0	0		#N/A	#N/A	#N/A	#N/A						224.123	59.5594	224.123	79.3187
					0	0		#N/A	#N/A	#N/A	#N/A						224.436	58.3781	224.436	79.6969
					0	0		#N/A	#N/A	#N/A	#N/A						224.749	57.1594	224.749	80.8812
					0	0		#N/A	#N/A	#N/A	#N/A						225.061	55.7969	225.061	82.3938
					0	0		#N/A	#N/A	#N/A	#N/A						225.374	55.1844	225.374	85.4938
					0	0		#N/A	#N/A	#N/A	#N/A						225.686	54.6688	225.686	88.4094
					0	0		#N/A	#N/A	#N/A	#N/A						225.999	52.5938	225.999	89.5219
					0	0		#N/A	#N/A	#N/A	#N/A						226.311	50.475	226.311	90.0094
					0	0		#N/A	#N/A	#N/A	#N/A						226.624	50.7969	226.624	92.7688
					0	0		#N/A	#N/A	#N/A	#N/A						226.937	49.7094	226.937	94.5437
					0	0		#N/A	#N/A	#N/A	#N/A						227.249	47.8406	227.249	95.7875
					0	0		#N/A	#N/A	#N/A	#N/A						227.562	46.25	227.562	99.2562
					0	0		#N/A	#N/A	#N/A	#N/A						227.874	44.95	227.874	99.2812
					0	0		#N/A	#N/A	#N/A	#N/A						228.187	43.7469	228.187	99.5563
					0	0		#N/A	#N/A	#N/A	#N/A						228.5	43.1531	228.5	98.3187
					0	0		#N/A	#N/A	#N/A	#N/A						228.812	41.875	228.812	97.6031
					0	0		#N/A	#N/A	#N/A	#N/A						229.125	42.0844	229.125	96.5219
					0	0		#N/A	#N/A	#N/A	#N/A						229.437	40.9781	229.437	94.5531
					0	0		#N/A	#N/A	#N/A	#N/A						229.75	39.9188	229.75	91.5375
					0	0		#N/A	#N/A	#N/A	#N/A						230.062	39.3656	230.062	89.0625
					0	0		#N/A	#N/A	#N/A	#N/A						230.375	39.7094	230.375	87.2719
					0	0		#N/A	#N/A	#N/A	#N/A						230.688	39.9313	230.688	85.9313
					0	0		#N/A	#N/A	#N/A	#N/A						231	39.4656	231	84.5906
					0	0		#N/A	#N/A	#N/A	#N/A						231.313	40.2625	231.313	82.375
					0	0		#N/A	#N/A	#N/A	#N/A						231.625	40.4469	231.625	81.1031
					0	0		#N/A	#N/A	#N/A	#N/A						231.938	40.6344	231.938	79.3063
					0	0		#N/A	#N/A	#N/A	#N/A						232.251	40.2781	232.251	77.9125
					0	0		#N/A	#N/A	#N/A	#N/A						232.563	39.8625	232.563	77.5406
					0	0		#N/A	#N/A	#N/A	#N/A						232.876	40.1656	232.876	76.4344
					0	0		#N/A	#N/A	#N/A	#N/A						233.188	40.5281	233.188	75.0469
					0	0		#N/A	#N/A	#N/A	#N/A						233.501	40.0406	233.501	72.9031
					0	0		#N/A	#N/A	#N/A	#N/A						233.813	39.7562	233.813	72.3562
					0	0		#N/A	#N/A	#N/A	#N/A						234.126	40.6094	234.126	71.6844
					0	0		#N/A	#N/A	#N/A	#N/A						234.439	40.425	234.439	68.8469
					0	0		#N/A	#N/A	#N/A	#N/A						234.751	41.6906	234.751	68.8438
					0	0		#N/A	#N/A	#N/A	#N/A						235.064	41.5031	235.064	66.2063
					0	0		#N/A	#N/A	#N/A	#N/A						235.376	41.9281	235.376	66.0656
					0	0		#N/A	#N/A	#N/A	#N/A						235.689	41.7031	235.689	65.1531
					0	0		#N/A	#N/A	#N/A	#N/A						236.002	42.3344	236.002	64.5719
					0	0		#N/A	#N/A	#N/A	#N/A						236.314	42.8219	236.314	64.2844
					0	0		#N/A	#N/A	#N/A	#N/A						236.627	41.9781	236.627	63.725
					0	0		#N/A	#N/A	#N/A	#N/A						236.939	41.4594	236.939	62.2
					0	0		#N/A	#N/A	#N/A	#N/A						237.252	42.0344	237.252	60.8563
					0	0		#N/A	#N/A	#N/A	#N/A						237.565	41.3594	237.565	59.8656
					0	0		#N/A	#N/A	#N/A	#N/A						237.877	41.8187	237.877	59.0625
					0	0		#N/A	#N/A	#N/A	#N/A						238.19	42.4094	238.19	58.9031
					0	0		#N/A	#N/A	#N/A	#N/A						238.502	44.0812	238.502	59.6531
					0	0		#N/A	#N/A	#N/A	#N/A						238.815	46.625	238.815	59.4125
					0	0		#N/A	#N/A	#N/A	#N/A						239.127	46.9313	239.127	58.6156
					0	0		#N/A	#N/A	#N/A	#N/A						239.44	48.0938	239.44	59.0656
					0	0		#N/A	#N/A	#N/A	#N/A						239.753	50.0563	239.753	59.4
					0	0		#N/A	#N/A	#N/A	#N/A						240.065	50.8219	240.065	59.5219
					0	0		#N/A	#N/A	#N/A	#N/A						240.378	50.0594	240.378	58.65
					0	0		#N/A	#N/A	#N/A	#N/A						240.69	51.1437	240.69	58.1813
					0	0		#N/A	#N/A	#N/A	#N/A						241.003	51.4156	241.003	58.2844
					0	0		#N/A	#N/A	#N/A	#N/A						241.316	52.1437	241.316	59.3406
					0	0		#N/A	#N/A	#N/A	#N/A						241.628	51.2531	241.628	57.9844
					0	0		#N/A	#N/A	#N/A	#N/A						241.941	51.0531	241.941	57.5906
					0	0		#N/A	#N/A	#N/A	#N/A						242.253	50.5344	242.253	58.1906
					0	0		#N/A	#N/A	#N/A	#N/A						242.566	50.7188	242.566	58.7406
					0	0		#N/A	#N/A	#N/A	#N/A						242.878	49.5563	242.878	59.2656
					0	0		#N/A	#N/A	#N/A	#N/A						243.191	49.1375	243.191	59.9094
					0	0		#N/A	#N/A	#N/A	#N/A						243.504	48.125	243.504	61.6188
					0	0		#N/A	#N/A	#N/A	#N/A						243.816	47.7281	243.816	63.4062
					0	0		#N/A	#N/A	#N/A	#N/A						244.129	47.3063	244.129	63.9437
					0	0		#N/A	#N/A	#N/A	#N/A						244.441	46.7719	244.441	64.0906
					0	0		#N/A	#N/A	#N/A	#N/A						244.754	45.825	244.754	63.7031
					0	0		#N/A	#N/A	#N/A	#N/A						245.067	45.6375	245.067	63.6594
					0	0		#N/A	#N/A	#N/A	#N/A						245.379	45.55	245.379	64.0844
					0	0		#N/A	#N/A	#N/A	#N/A						245.692	45.2344	245.692	63.9781
					0	0		#N/A	#N/A	#N/A	#N/A						246.004	44.5594	246.004	64.5062
					0	0		#N/A	#N/A	#N/A	#N/A						246.317	44.025	246.317	64.8594
					0	0		#N/A	#N/A	#N/A	#N/A						246.629	43.4437	246.629	64.1531
					0	0		#N/A	#N/A	#N/A	#N/A						246.942	41.8531	246.942	63.0969
					0	0		#N/A	#N/A	#N/A	#N/A						247.255	41.4281	247.255	63.3187
					0	0		#N/A	#N/A	#N/A	#N/A						247.567	40.175	247.567	62.2969
					0	0		#N/A	#N/A	#N/A	#N/A						247.88	39.6125	247.88	60.8719
					0	0		#N/A	#N/A	#N/A	#N/A						248.192	38.1063	248.192	58.9688
					0	0		#N/A	#N/A	#N/A	#N/A						248.505	37.0281	248.505	59.0031
					0	0		#N/A	#N/A	#N/A	#N/A						248.818	36.2781	248.818	59.1344
					0	0		#N/A	#N/A	#N/A	#N/A						249.13	35.8187	249.13	58.6406
					0	0		#N/A	#N/A	#N/A	#N/A						249.443	34.825	249.443	58.1625
					0	0		#N/A	#N/A	#N/A	#N/A						249.755	34.9688	249.755	57.3219
					0	0		#N/A	#N/A	#N/A	#N/A						250.068	34.4281	250.068	57.8906
					0	0		#N/A	#N/A	#N/A	#N/A						250.38	34.725	250.38	58.1063
					0	0		#N/A	#N/A	#N/A	#N/A						250.693	34.7	250.693	59.5062
					0	0		#N/A	#N/A	#N/A	#N/A						251.006	34.2531	251.006	58.9375
					0	0		#N/A	#N/A	#N/A	#N/A						251.318	34.9562	251.318	60.9437
					0	0		#N/A	#N/A	#N/A	#N/A						251.631	35.0344	251.631	61.1594
					0	0		#N/A	#N/A	#N/A	#N/A						251.943	34.9938	251.943	61.7062
					0	0		#N/A	#N/A	#N/A	#N/A						252.256	36.6031	252.256	61.8187
					0	0		#N/A	#N/A	#N/A	#N/A						252.569	36.7719	252.569	60.6937
					0	0		#N/A	#N/A	#N/A	#N/A						252.881	37.4813	252.881	61.025
					0	0		#N/A	#N/A	#N/A	#N/A						253.194	38.8375	253.194	60.6781
					0	0		#N/A	#N/A	#N/A	#N/A						253.506	39.55	253.506	60.6375
					0	0		#N/A	#N/A	#N/A	#N/A						253.819	40.0344	253.819	61.1375
					0	0		#N/A	#N/A	#N/A	#N/A						254.132	41.1156	254.132	61.2031
					0	0		#N/A	#N/A	#N/A	#N/A						254.444	41.725	254.444	62.25
					0	0		#N/A	#N/A	#N/A	#N/A						254.757	43.8	254.757	63.9469
					0	0		#N/A	#N/A	#N/A	#N/A						255.069	44.4531	255.069	64.7312
					0	0		#N/A	#N/A	#N/A	#N/A						255.382	44.8031	255.382	65.0344
					0	0		#N/A	#N/A	#N/A	#N/A						255.694	45.7969	255.694	65.7781
					0	0		#N/A	#N/A	#N/A	#N/A						256.007	46.475	256.007	66.1687
					0	0		#N/A	#N/A	#N/A	#N/A						256.32	47.4406	256.32	66.3187
					0	0		#N/A	#N/A	#N/A	#N/A						256.632	47.3656	256.632	65.5906
					0	0		#N/A	#N/A	#N/A	#N/A						256.945	49.2406	256.945	64.8375
					0	0		#N/A	#N/A	#N/A	#N/A						257.257	51.1312	257.257	63.75
					0	0		#N/A	#N/A	#N/A	#N/A						257.57	51.5156	257.57	63.7094
					0	0		#N/A	#N/A	#N/A	#N/A						257.883	52.8063	257.883	62.7719
					0	0		#N/A	#N/A	#N/A	#N/A						258.195	52.3812	258.195	60.8719
					0	0		#N/A	#N/A	#N/A	#N/A						258.508	51.275	258.508	60.3656
					0	0		#N/A	#N/A	#N/A	#N/A						258.82	50.6844	258.82	59.0469
					0	0		#N/A	#N/A	#N/A	#N/A						259.133	51.0531	259.133	57.7125
					0	0		#N/A	#N/A	#N/A	#N/A						259.445	50.5656	259.445	58.0844
					0	0		#N/A	#N/A	#N/A	#N/A						259.758	50.6437	259.758	57.4344
					0	0		#N/A	#N/A	#N/A	#N/A						260.071	50.275	260.071	57.7313
					0	0		#N/A	#N/A	#N/A	#N/A						260.383	48.8563	260.383	58.425
					0	0		#N/A	#N/A	#N/A	#N/A						260.696	47.8094	260.696	57.6188
					0	0		#N/A	#N/A	#N/A	#N/A						261.008	45.2844	261.008	58.1875
					0	0		#N/A	#N/A	#N/A	#N/A						261.321	43.35	261.321	58.275
					0	0		#N/A	#N/A	#N/A	#N/A						261.634	42.4125	261.634	58.3125
					0	0		#N/A	#N/A	#N/A	#N/A						261.946	39.7812	261.946	59.0844
					0	0		#N/A	#N/A	#N/A	#N/A						262.259	37.6562	262.259	59.7062
					0	0		#N/A	#N/A	#N/A	#N/A						262.571	36.5312	262.571	59.6813
					0	0		#N/A	#N/A	#N/A	#N/A						262.884	35.425	262.884	59.3031
					0	0		#N/A	#N/A	#N/A	#N/A						263.196	35.0438	263.196	59.5344
					0	0		#N/A	#N/A	#N/A	#N/A						263.509	33.5312	263.509	57.2094
					0	0		#N/A	#N/A	#N/A	#N/A						263.822	33.2406	263.822	56.0219
					0	0		#N/A	#N/A	#N/A	#N/A						264.134	33.0719	264.134	54.0906
					0	0		#N/A	#N/A	#N/A	#N/A						264.447	33.0438	264.447	52.2562
					0	0		#N/A	#N/A	#N/A	#N/A						264.759	33.6969	264.759	50.8219
					0	0		#N/A	#N/A	#N/A	#N/A						265.072	33.9844	265.072	49.2687
					0	0		#N/A	#N/A	#N/A	#N/A						265.385	33.3063	265.385	48.2156
					0	0		#N/A	#N/A	#N/A	#N/A						265.697	33.9781	265.697	47.5594
					0	0		#N/A	#N/A	#N/A	#N/A						266.01	33.35	266.01	48.3281
					0	0		#N/A	#N/A	#N/A	#N/A						266.322	33.7938	266.322	48.5219
					0	0		#N/A	#N/A	#N/A	#N/A						266.635	34.0563	266.635	48.9344
					0	0		#N/A	#N/A	#N/A	#N/A						266.947	34.4094	266.947	46.9531
					0	0		#N/A	#N/A	#N/A	#N/A						267.26	33.3656	267.26	46.125
					0	0		#N/A	#N/A	#N/A	#N/A						267.573	33.3156	267.573	45.4531
					0	0		#N/A	#N/A	#N/A	#N/A						267.885	33.0625	267.885	43.9938
					0	0		#N/A	#N/A	#N/A	#N/A						268.198	33.0938	268.198	43.2969
					0	0		#N/A	#N/A	#N/A	#N/A						268.51	31.9031	268.51	42.1
					0	0		#N/A	#N/A	#N/A	#N/A						268.823	32.1031	268.823	40.1437
					0	0		#N/A	#N/A	#N/A	#N/A						269.136	31.9781	269.136	39.7687
					0	0		#N/A	#N/A	#N/A	#N/A						269.448	31.3594	269.448	39.3375
					0	0		#N/A	#N/A	#N/A	#N/A						269.761	31.0594	269.761	38.0281
					0	0		#N/A	#N/A	#N/A	#N/A						270.073	30.2781	270.073	36.8844
					0	0		#N/A	#N/A	#N/A	#N/A						270.386	28.7406	270.386	37.0563
					0	0		#N/A	#N/A	#N/A	#N/A						270.699	28.65	270.699	36.6844
					0	0		#N/A	#N/A	#N/A	#N/A						271.011	28.3875	271.011	36.5969
					0	0		#N/A	#N/A	#N/A	#N/A						271.324	28.5969	271.324	35.9094
					0	0		#N/A	#N/A	#N/A	#N/A						271.636	28.0344	271.636	37.6531
					0	0		#N/A	#N/A	#N/A	#N/A						271.949	27.4625	271.949	38.8688
					0	0		#N/A	#N/A	#N/A	#N/A						272.261	27.5906	272.261	39.8844
					0	0		#N/A	#N/A	#N/A	#N/A						272.574	27.25	272.574	41.6437
					0	0		#N/A	#N/A	#N/A	#N/A						272.887	28.2062	272.887	42.9969
					0	0		#N/A	#N/A	#N/A	#N/A						273.199	27.6437	273.199	45.5
					0	0		#N/A	#N/A	#N/A	#N/A						273.512	26.9531	273.512	46.3406
					0	0		#N/A	#N/A	#N/A	#N/A						273.824	27.0656	273.824	48.3063
					0	0		#N/A	#N/A	#N/A	#N/A						274.137	27.2	274.137	48.8375
					0	0		#N/A	#N/A	#N/A	#N/A						274.45	28.55	274.45	50.2625
					0	0		#N/A	#N/A	#N/A	#N/A						274.762	28.1469	274.762	50.1875
					0	0		#N/A	#N/A	#N/A	#N/A						275.075	27.7687	275.075	50.9219
					0	0		#N/A	#N/A	#N/A	#N/A						275.387	28.4438	275.387	52.0594
					0	0		#N/A	#N/A	#N/A	#N/A						275.7	28.9813	275.7	53.6594
					0	0		#N/A	#N/A	#N/A	#N/A						276.012	28.4625	276.012	54.7125
					0	0		#N/A	#N/A	#N/A	#N/A						276.325	28.4813	276.325	55.775
					0	0		#N/A	#N/A	#N/A	#N/A						276.638	28.9781	276.638	56.3563
					0	0		#N/A	#N/A	#N/A	#N/A						276.95	29.2344	276.95	56.0375
					0	0		#N/A	#N/A	#N/A	#N/A						277.263	28.7563	277.263	56.8812
					0	0		#N/A	#N/A	#N/A	#N/A						277.575	29.2594	277.575	55.0312
					0	0		#N/A	#N/A	#N/A	#N/A						277.888	27.675	277.888	53.975
					0	0		#N/A	#N/A	#N/A	#N/A						278.201	28.3969	278.201	51.4594
					0	0		#N/A	#N/A	#N/A	#N/A						278.513	28.2062	278.513	49.5094
					0	0		#N/A	#N/A	#N/A	#N/A						278.826	28.6531	278.826	47.975
					0	0		#N/A	#N/A	#N/A	#N/A						279.138	28.7062	279.138	46.5719
					0	0		#N/A	#N/A	#N/A	#N/A						279.451	29.5406	279.451	45.6188
					0	0		#N/A	#N/A	#N/A	#N/A						279.763	29.3719	279.763	43.9656
					0	0		#N/A	#N/A	#N/A	#N/A						280.076	29.7437	280.076	43.4969
					0	0		#N/A	#N/A	#N/A	#N/A						280.389	29.675	280.389	43.2031
					0	0		#N/A	#N/A	#N/A	#N/A						280.701	30.2906	280.701	43.4156
					0	0		#N/A	#N/A	#N/A	#N/A						281.014	29.4438	281.014	42.5406
					0	0		#N/A	#N/A	#N/A	#N/A						281.326	29.9219	281.326	42.4688
					0	0		#N/A	#N/A	#N/A	#N/A						281.639	30.7031	281.639	43.0594
					0	0		#N/A	#N/A	#N/A	#N/A						281.952	29.2469	281.952	44.6437
					0	0		#N/A	#N/A	#N/A	#N/A						282.264	29.4531	282.264	43.3344
					0	0		#N/A	#N/A	#N/A	#N/A						282.577	29.6156	282.577	44.8031
					0	0		#N/A	#N/A	#N/A	#N/A						282.889	30.0094	282.889	45.3125
					0	0		#N/A	#N/A	#N/A	#N/A						283.202	28.6906	283.202	45.4875
					0	0		#N/A	#N/A	#N/A	#N/A						283.514	28.3469	283.514	47.1688
					0	0		#N/A	#N/A	#N/A	#N/A						283.827	27.4406	283.827	47.2781
					0	0		#N/A	#N/A	#N/A	#N/A						284.14	27.3188	284.14	46.2156
					0	0		#N/A	#N/A	#N/A	#N/A						284.452	26.6906	284.452	45.5312
					0	0		#N/A	#N/A	#N/A	#N/A						284.765	26.5156	284.765	41.9562
					0	0		#N/A	#N/A	#N/A	#N/A						285.077	26.6656	285.077	39.9281
					0	0		#N/A	#N/A	#N/A	#N/A						285.39	26.9094	285.39	37.8969
					0	0		#N/A	#N/A	#N/A	#N/A						285.703	26.6719	285.703	35.9094
					0	0		#N/A	#N/A	#N/A	#N/A						286.015	27.0281	286.015	34.7469
					0	0		#N/A	#N/A	#N/A	#N/A						286.328	27.0875	286.328	34.3031
					0	0		#N/A	#N/A	#N/A	#N/A						286.64	28.3969	286.64	33.6125
					0	0		#N/A	#N/A	#N/A	#N/A						286.953	29.0594	286.953	33.0812
					0	0		#N/A	#N/A	#N/A	#N/A						287.266	29.375	287.266	33.4938
					0	0		#N/A	#N/A	#N/A	#N/A						287.578	30.1688	287.578	34.1688
					0	0		#N/A	#N/A	#N/A	#N/A						287.891	31.1344	287.891	35.7594
					0	0		#N/A	#N/A	#N/A	#N/A						288.203	31.6375	288.203	35.2469
					0	0		#N/A	#N/A	#N/A	#N/A						288.516	32.7344	288.516	35.0219
					0	0		#N/A	#N/A	#N/A	#N/A						288.828	32.8875	288.828	35.9969
					0	0		#N/A	#N/A	#N/A	#N/A						289.141	33.7219	289.141	35.9437
					0	0		#N/A	#N/A	#N/A	#N/A						289.454	33.0094	289.454	35.3094
					0	0		#N/A	#N/A	#N/A	#N/A						289.766	32.4781	289.766	35.2313
					0	0		#N/A	#N/A	#N/A	#N/A						290.079	31.1375	290.079	34.5969
					0	0		#N/A	#N/A	#N/A	#N/A						290.391	31.3625	290.391	34.1656
					0	0		#N/A	#N/A	#N/A	#N/A						290.704	30.4125	290.704	34.3281
					0	0		#N/A	#N/A	#N/A	#N/A						291.017	30.7969	291.017	33.7094
					0	0		#N/A	#N/A	#N/A	#N/A						291.329	30.2906	291.329	32.9344
					0	0		#N/A	#N/A	#N/A	#N/A						291.642	29.7219	291.642	33.8031
					0	0		#N/A	#N/A	#N/A	#N/A						291.954	30.1781	291.954	33.75
					0	0		#N/A	#N/A	#N/A	#N/A						292.267	30.3531	292.267	33.2594
					0	0		#N/A	#N/A	#N/A	#N/A						292.579	29.9469	292.579	32.8469
					0	0		#N/A	#N/A	#N/A	#N/A						292.892	28.6656	292.892	33.0281
					0	0		#N/A	#N/A	#N/A	#N/A						293.205	29.0375	293.205	32.4437
					0	0		#N/A	#N/A	#N/A	#N/A						293.517	27.3062	293.517	32.1188
					0	0		#N/A	#N/A	#N/A	#N/A						293.83	27.4438	293.83	32.5812
					0	0		#N/A	#N/A	#N/A	#N/A						294.142	26.7313	294.142	32.1063
					0	0		#N/A	#N/A	#N/A	#N/A						294.455	26.2219	294.455	32.4656
					0	0		#N/A	#N/A	#N/A	#N/A						294.768	25.3062	294.768	31.6281
					0	0		#N/A	#N/A	#N/A	#N/A						295.08	24.675	295.08	30.9969
					0	0		#N/A	#N/A	#N/A	#N/A						295.393	24.2719	295.393	30.7469
					0	0		#N/A	#N/A	#N/A	#N/A						295.705	24.0469	295.705	31.4875
					0	0		#N/A	#N/A	#N/A	#N/A						296.018	23.0594	296.018	31.8188
					0	0		#N/A	#N/A	#N/A	#N/A						296.33	21.8687	296.33	30.925
					0	0		#N/A	#N/A	#N/A	#N/A						296.643	21.0812	296.643	30.5438
					0	0		#N/A	#N/A	#N/A	#N/A						296.956	21.3031	296.956	31.1031
					0	0		#N/A	#N/A	#N/A	#N/A						297.268	20.8094	297.268	30.5844
					0	0		#N/A	#N/A	#N/A	#N/A						297.581	21.5875	297.581	30.9062
					0	0		#N/A	#N/A	#N/A	#N/A						297.893	21.8563	297.893	30.6938
					0	0		#N/A	#N/A	#N/A	#N/A						298.206	21.8219	298.206	30.5906
					0	0		#N/A	#N/A	#N/A	#N/A						298.519	21.2156	298.519	30.3719
					0	0		#N/A	#N/A	#N/A	#N/A						298.831	21.0156	298.831	30.7969
					0	0		#N/A	#N/A	#N/A	#N/A						299.144	21.2406	299.144	29.95
					0	0		#N/A	#N/A	#N/A	#N/A						299.456	21.7062	299.456	29.7406
					0	0		#N/A	#N/A	#N/A	#N/A						299.769	21.7781	299.769	29.1688
					0	0		#N/A	#N/A	#N/A	#N/A						300.081	21.6938	300.081	29.1187
					0	0		#N/A	#N/A	#N/A	#N/A						300.394	22.0625	300.394	29.1437
					0	0		#N/A	#N/A	#N/A	#N/A						300.707	22.3	300.707	28.7781
					0	0		#N/A	#N/A	#N/A	#N/A						301.019	23.1437	301.019	28.2313
					0	0		#N/A	#N/A	#N/A	#N/A						301.332	23.075	301.332	26.9344
					0	0		#N/A	#N/A	#N/A	#N/A						301.644	23.6812	301.644	26.4312
					0	0		#N/A	#N/A	#N/A	#N/A						301.957	23.4	301.957	25.8062
					0	0		#N/A	#N/A	#N/A	#N/A						302.27	24.1094	302.27	25.3219
					0	0		#N/A	#N/A	#N/A	#N/A						302.582	23.6812	302.582	23.625
					0	0		#N/A	#N/A	#N/A	#N/A						302.895	23.6938	302.895	23.4781
					0	0		#N/A	#N/A	#N/A	#N/A						303.207	24.5	303.207	21.875
					0	0		#N/A	#N/A	#N/A	#N/A						303.52	25.2563	303.52	21.8687
					0	0		#N/A	#N/A	#N/A	#N/A						303.833	25.5906	303.833	23.1594
					0	0		#N/A	#N/A	#N/A	#N/A						304.145	25.1594	304.145	23.6375
					0	0		#N/A	#N/A	#N/A	#N/A						304.458	24.8406	304.458	23.2719
					0	0		#N/A	#N/A	#N/A	#N/A						304.77	25.0375	304.77	22.8719
					0	0		#N/A	#N/A	#N/A	#N/A						305.083	24.7687	305.083	23.0688
					0	0		#N/A	#N/A	#N/A	#N/A						305.395	23.4469	305.395	23.1187
					0	0		#N/A	#N/A	#N/A	#N/A						305.708	22.5406	305.708	23.5688
					0	0		#N/A	#N/A	#N/A	#N/A						306.021	22.8344	306.021	23.825
					0	0		#N/A	#N/A	#N/A	#N/A						306.333	22.2719	306.333	24.2281
					0	0		#N/A	#N/A	#N/A	#N/A						306.646	21.7406	306.646	25.3094
					0	0		#N/A	#N/A	#N/A	#N/A						306.958	21.2594	306.958	25.6344
					0	0		#N/A	#N/A	#N/A	#N/A						307.271	21.325	307.271	26.3625
					0	0		#N/A	#N/A	#N/A	#N/A						307.584	21.5094	307.584	27.3625
					0	0		#N/A	#N/A	#N/A	#N/A						307.896	21.3188	307.896	29.0344
					0	0		#N/A	#N/A	#N/A	#N/A						308.209	21.5781	308.209	29.8344
					0	0		#N/A	#N/A	#N/A	#N/A						308.521	21.5562	308.521	30.6437
					0	0		#N/A	#N/A	#N/A	#N/A						308.834	21.0875	308.834	31.4531
					0	0		#N/A	#N/A	#N/A	#N/A						309.146	21.5531	309.146	32.5062
					0	0		#N/A	#N/A	#N/A	#N/A						309.459	21.5719	309.459	32.2625
					0	0		#N/A	#N/A	#N/A	#N/A						309.772	21.0906	309.772	32.6469
					0	0		#N/A	#N/A	#N/A	#N/A						310.084	21.9312	310.084	34.2625
					0	0		#N/A	#N/A	#N/A	#N/A						310.397	22.4688	310.397	34.6406
					0	0		#N/A	#N/A	#N/A	#N/A						310.709	23.9312	310.709	35.3594
					0	0		#N/A	#N/A	#N/A	#N/A						311.022	23.4469	311.022	35.0719
					0	0		#N/A	#N/A	#N/A	#N/A						311.335	24.0906	311.335	34.0344
					0	0		#N/A	#N/A	#N/A	#N/A						311.647	23.6469	311.647	35.3719
					0	0		#N/A	#N/A	#N/A	#N/A						311.96	23.8844	311.96	35.2188
					0	0		#N/A	#N/A	#N/A	#N/A						312.272	24.3031	312.272	34.2094
																	312.585	24.6719	312.585	34.1937
																	312.897	25.7313	312.897	32.8031
																	313.21	25.4937	313.21	32.425
																	313.523	25.0344	313.523	31.3344
																	313.835	25.2844	313.835	29.9438
																	314.148	25.5156	314.148	29.2
																	314.46	25.1219	314.46	28.3969
																	314.773	24.4875	314.773	26.8531
																	315.086	25.0906	315.086	25.7656
																	315.398	25.5594	315.398	25.3813
																	315.711	25.9344	315.711	23.9625
																	316.023	25.4688	316.023	22.1219
																	316.336	25.6219	316.336	20.875
																	316.648	25.4531	316.648	20.2719
																	316.961	25.7687	316.961	20.0719
																	317.274	25.4969	317.274	19.8438
																	317.586	26.05	317.586	19.9625
																	317.899	26.0562	317.899	19.65
																	318.211	25.9594	318.211	18.8844
																	318.524	26.0562	318.524	19.2094
																	318.837	26.0562	318.837	19.1437
																	319.149	25.3062	319.149	19.6125
																	319.462	25.2844	319.462	19.7125
																	319.774	25.4219	319.774	19.6562
																	320.087	25.4344	320.087	20.1
																	320.4	25.1781	320.4	20.5469
																	320.712	25.15	320.712	20.8031
																	321.025	24.9656	321.025	21.0469
																	321.337	24.1688	321.337	20.2781
																	321.65	23.7969	321.65	19.975
																	321.962	23.425	321.962	19.5156
																	322.275	22.3281	322.275	19.1187
																	322.588	22.7875	322.588	18.8937
																	322.9	22.4844	322.9	19.3
																	323.213	22.3438	323.213	19.1406
																	323.525	21.7719	323.525	18.5187
																	323.838	21.1469	323.838	17.7313
																	324.151	20.9813	324.151	17.2313
																	324.463	20.0031	324.463	16.9969
																	324.776	18.8937	324.776	16.9625
																	325.088	17.8438	325.088	16.1875
																	325.401	17.1938	325.401	16.2
																	325.713	16.4062	325.713	15.9062
																	326.026	15.8906	326.026	15.825
																	326.339	14.7563	326.339	16.1594
																	326.651	14.7437	326.651	15.5156
																	326.964	14.0781	326.964	15.2375
																	327.276	13.5688	327.276	15.7969
																	327.589	13.8469	327.589	15.9031
																	327.902	13.7094	327.902	16.0125
																	328.214	13.5156	328.214	16.0469
																	328.527	13.0969	328.527	16.2375
																	328.839	13.5156	328.839	16.725
																	329.152	13.0688	329.152	16.1906
																	329.464	13.1469	329.464	16.8375
																	329.777	12.8438	329.777	17.6344
																	330.09	12.4187	330.09	18.4531
																	330.402	12.1656	330.402	18.5031
																	330.715	12.4406	330.715	18.9937
																	331.027	12.7188	331.027	20.1469
																	331.34	12.0813	331.34	20.2281
																	331.653	12.4812	331.653	20.4
																	331.965	12.7344	331.965	21.7719
																	332.278	12.425	332.278	22.8219
																	332.59	12.4219	332.59	22.4625
																	332.903	12.0469	332.903	22.4813
																	333.215	11.9844	333.215	22.1313
																	333.528	11.8625	333.528	22.2781
																	333.841	11.9187	333.841	22.4469
																	334.153	12.4875	334.153	21.8719
																	334.466	12.2531	334.466	21.9562
																	334.778	12.6219	334.778	21.8719
																	335.091	13.2656	335.091	21.3375
																	335.404	13.1125	335.404	21.4531
																	335.716	13.3875	335.716	20.6313
																	336.029	12.9594	336.029	19.8469
																	336.341	12.7406	336.341	19.3531
																	336.654	12.3781	336.654	19.1656
																	336.967	12.5813	336.967	19.075
																	337.279	13.1375	337.279	18.5938
																	337.592	13.025	337.592	18.2687
																	337.904	13.35	337.904	18.4875
																	338.217	12.9937	338.217	18.5844
																	338.529	13.025	338.529	17.9188
																	338.842	13.15	338.842	17.5
																	339.155	13.3188	339.155	17.9094
																	339.467	13.1656	339.467	17.1969
																	339.78	13.3656	339.78	16.9094
																	340.092	12.7563	340.092	17.0312
																	340.405	11.8813	340.405	17.1219
																	340.718	12.7031	340.718	16.725
																	341.03	12.6313	341.03	16.9625
																	341.343	12.8844	341.343	17.3094
																	341.655	12.825	341.655	16.9
																	341.968	12.3906	341.968	17.1656
																	342.28	12.6906	342.28	17.1063
																	342.593	12.7031	342.593	17.1719
																	342.906	13.0406	342.906	16.4594
																	343.218	13.3313	343.218	16.6719
																	343.531	13.6313	343.531	16.8656
																	343.843	13.0844	343.843	16.425
																	344.156	12.9031	344.156	16.4344
																	344.469	13.3719	344.469	16.4906
																	344.781	13.0094	344.781	16.975
																	345.094	13.0531	345.094	17.475
																	345.406	13.1219	345.406	17.9531
																	345.719	13.2281	345.719	17.4062
																	346.031	12.9531	346.031	17.0781
																	346.344	13.45	346.344	17.1313
																	346.657	13.2406	346.657	17.425
																	346.969	13.7875	346.969	17.5094
																	347.282	14.3344	347.282	16.45
																	347.594	14.2	347.594	17.2188
																	347.907	13.9031	347.907	16.4781
																	348.22	13.525	348.22	16.3062
																	348.532	13.8344	348.532	16.1375
																	348.845	13.7594	348.845	15.55
																	349.157	14.9563	349.157	15.1375
																	349.47	15.375	349.47	14.6375
																	349.783	15.125	349.783	13.4969
																	350.095	15.3844	350.095	13.3125
																	350.408	16.2125	350.408	13.0844
																	350.72	17.2313	350.72	12.3594
																	351.033	17.0594	351.033	12.25
																	351.345	17.2375	351.345	12.1344
																	351.658	17.4875	351.658	12.0906
																	351.971	18.4312	351.971	11.8625
																	352.283	18.8	352.283	11.4156
																	352.596	19.025	352.596	11.6625
																	352.908	18.8156	352.908	12.4656
																	353.221	18.6094	353.221	12.6719
																	353.534	17.1562	353.534	13.1375
																	353.846	16.45	353.846	13.2
																	354.159	16.1375	354.159	12.7344
																	354.471	15.5844	354.471	13.1
																	354.784	15.2281	354.784	13.4219
																	355.096	14.3406	355.096	13.275
																	355.409	13.5344	355.409	14.0312
																	355.722	13.4219	355.722	13.5781
																	356.034	12.6875	356.034	13.6875
																	356.347	11.7156	356.347	13.8031
																	356.659	11.525	356.659	13.4312
																	356.972	11.3813	356.972	13.0781
																	357.285	11.2312	357.285	13.5063
																	357.597	10.6438	357.597	13.4219
																	357.91	10.3531	357.91	13.3656
																	358.222	10.0437	358.222	12.8687
																	358.535	10.4219	358.535	13.0281
																	358.847	10.0875	358.847	13.0781
																	359.16	10.175	359.16	12.2375
																	359.473	10.5406	359.473	11.8656
																	359.785	10.9031	359.785	11.7
																	360.098	10.3906	360.098	11.1938
																	360.41	10.7125	360.41	10.6344
																	360.723	10.4031	360.723	10.4
																	361.036	10.3188	361.036	10.3469
																	361.348	10.3813	361.348	10.5844
																	361.661	10.2719	361.661	9.9719
																	361.973	10.6531	361.973	9.1687
																	362.286	11.2563	362.286	9.5188
																	362.598	10.5875	362.598	8.8281
																	362.911	10.8156	362.911	8.9219
																	363.224	10.8594	363.224	9.4969
																	363.536	10.6219	363.536	9.075
																	363.849	9.7719	363.849	9.2406
																	364.161	9.5969	364.161	9.1656
																	364.474	10.0281	364.474	8.7781
																	364.787	10.1094	364.787	8.8344
																	365.099	9.7375	365.099	8.6906
																	365.412	9.3219	365.412	7.8094
																	365.724	9.3188	365.724	8.4688
																	366.037	9.2156	366.037	7.1281
																	366.349	9.5594	366.349	7.0156
																	366.662	8.9656	366.662	6.9906
																	366.975	9.1438	366.975	6.8906
																	367.287	8.5688	367.287	7.0062
																	367.6	8.425	367.6	7.4656
																	367.912	8.1187	367.912	6.7562
																	368.225	7.6188	368.225	7.3313
																	368.538	7.3469	368.538	7.2344
																	368.85	7.4625	368.85	6.3906
																	369.163	7.2219	369.163	6.8688
																	369.475	7.2063	369.475	6.8281
																	369.788	6.7406	369.788	6.9969
																	370.1	7.3875	370.1	6.9906
																	370.413	7.2	370.413	7.6625
																	370.726	7.0344	370.726	7.6344
																	371.038	6.425	371.038	7.6094
																	371.351	6.1312	371.351	7.7875
																	371.663	6.2656	371.663	7.6625
																	371.976	6.1562	371.976	7.9156
																	372.289	6.4844	372.289	7.8594
																	372.601	6.825	372.601	8.2281
																	372.914	7.5062	372.914	7.8625
																	373.226	7.5906	373.226	7.9563
																	373.539	7.7531	373.539	7.95
																	373.852	8.0406	373.852	7.8969
																	374.164	8.6344	374.164	8.2719
																	374.477	8.9031	374.477	8.3969
																	374.789	9.3531	374.789	8.4969
																	375.102	9.725	375.102	8.0625
																	375.414	9.9094	375.414	8.1656
																	375.727	9.8562	375.727	7.8531
																	376.04	10.1938	376.04	7.6937
																	376.352	10.5938	376.352	7.6813
																	376.665	10.5656	376.665	7.5938
																	376.977	10.3562	376.977	7.7
																	377.29	10.425	377.29	7.2875
																	377.603	10.3531	377.603	7.2906
																	377.915	10.9781	377.915	7.5156
																	378.228	10.1938	378.228	7.5687
																	378.54	10.375	378.54	7.3219
																	378.853	9.5344	378.853	7.5312
																	379.165	9.8406	379.165	7.3812
																	379.478	9.7688	379.478	6.8094
																	379.791	9.7937	379.791	7.3688
																	380.103	9.9344	380.103	7.4969
																	380.416	10.275	380.416	7.6312
																	380.728	9.7781	380.728	7.8156
																	381.041	9.7406	381.041	7.6438
																	381.354	9.8406	381.354	8.1469
																	381.666	9.7656	381.666	7.5531
																	381.979	9.6531	381.979	8.0969
																	382.291	9.7531	382.291	8.3719
																	382.604	9.6969	382.604	8.4875
																	382.916	8.9906	382.916	9.3125
																	383.229	8.9344	383.229	9.3188
																	383.542	8.5969	383.542	9.7594
																	383.854	8.3906	383.854	9.675
																	384.167	7.9281	384.167	10.2
																	384.479	7.3719	384.479	9.6844
																	384.792	6.8688	384.792	9.5938
																	385.105	6.9656	385.105	9.5844
																	385.417	7.475	385.417	9.475
																	385.73	7.45	385.73	9.5781
																	386.042	6.925	386.042	9.5656
																	386.355	7.1094	386.355	9.6313
																	386.668	7.2063	386.668	9.9906
																	386.98	7.3031	386.98	8.9906
																	387.293	6.9844	387.293	9.225
																	387.605	6.8844	387.605	9.2156
																	387.918	7.1562	387.918	8.6844
																	388.23	6.9688	388.23	8.6781
																	388.543	7.2188	388.543	8.7781
																	388.856	6.7219	388.856	8.8562
																	389.168	6.7562	389.168	8.3219
																	389.481	6.4	389.481	8.6219
																	389.793	6.2719	389.793	8.4312
																	390.106	5.6188	390.106	8.8625
																	390.419	5.5625	390.419	8.775
																	390.731	5.4375	390.731	8.7437
																	391.044	5.4062	391.044	8.6344
																	391.356	5.075	391.356	8.5656
																	391.669	4.8094	391.669	8.3188
																	391.981	4.5563	391.981	8.1281
																	392.294	4.9625	392.294	8.2312
																	392.607	5.1031	392.607	7.9656
																	392.919	5.1406	392.919	7.475
																	393.232	5.5188	393.232	7.675
																	393.544	5.6	393.544	7.9531
																	393.857	6.1469	393.857	7.5406
																	394.17	6.3219	394.17	7.1562
																	394.482	5.7812	394.482	6.7969
																	394.795	5.5844	394.795	6.6969
																	395.107	5.3281	395.107	6.6906
																	395.42	5.3656	395.42	5.6156
																	395.732	5.4625	395.732	5.8844
																	396.045	5.5375	396.045	6.3656
																	396.358	5.0219	396.358	5.5687
																	396.67	5.1594	396.67	6.075
																	396.983	5.1625	396.983	5.9969
																	397.295	4.9375	397.295	6.05
																	397.608	4.525	397.608	5.7094
																	397.921	4.15	397.921	6.0656
																	398.233	4.0469	398.233	5.4125
																	398.546	4.2219	398.546	5.0906
																	398.858	3.8344	398.858	4.5938
																	399.171	4.0875	399.171	4.8562
																	399.483	4.2875	399.483	4.5781
																	399.796	3.8187	399.796	4.2438
																	400.109	3.6625	400.109	4.5188

## Sheet: Cell detection
	Mean	Mean'	X	Y	X'	Y'		Mean	X	X'	Y	Y'	1.75	x	x'	y	y'	1.75	x	x'	y	y'
1	161.941	161.941	188.801	166.92	189	167	1	161.941	161.941	189	167	167	161.941	161.941	189	167	167	161.941	189	189	167	167
2	122.588	122.588	188.801	195.991	189	196	2	122.588	189	189	196	196	122.588	189	189	196	196	122.588	189	189	196	196			Patched cell	2
3	123.161	123.161	203.18	196.928	203	197	3	123.161	203	203	197	197	123.161	203	203	197	197	123.161	203	203	197	197			Mean Intensity	122.588
4	97.386	97.386	217.246	228.812	217	229	4	97.386	217	217	229	229	97.386	217	217	229	229	97.386	217	217	229	229			x0	188.801
5	79.835	79.835	203.493	236.939	203	237	5	79.835	203	203	237	237	79.835	203	203	237	237	79.835	203	203	237	237			y0	195.991
6	119.006	119.006	222.56	254.132	223	254	6	119.006	223	223	254	254	119.006	223	223	254	254	119.006	223	223	254	254
7	87.856	87.856	179.111	246.629	179	247	7	87.856	179	179	247	247	87.856	179	179	247	247	87.856	179	179	247	247			Background	81	108	107
8	105.427	105.427	156.918	242.253	157	242	8	105.427	157	157	242	242	105.427	157	157	242	242	105.427	157	157	242	242			Mean intensity	24.831	22.667	32.812	26.77
9	103.646	103.646	140.038	230.688	140	231	9	103.646	140	140	231	231	103.646	140	140	231	231	103.646	140	140	231	231
10	117.105	117.105	172.234	215.058	172	215	10	117.105	172	172	215	215	117.105	172	172	215	215	117.105	172	172	215	215
11	90.711	90.711	161.294	210.057	161	210	11	90.711	161	161	210	210	90.711	161	161	210	210	90.711	161	161	210	210
12	123.664	123.664	161.294	176.298	161	176	12	123.664	161	161	176	176	123.664	161	161	176	176	123.664	161	161	176	176
13	150.449	150.449	167.858	167.233	168	167	13	150.449	168	168	167	167	150.449	168	168	167	167	150.449	168	168	167	167
14	146.127	146.127	155.667	169.108	156	169	14	146.127	156	156	169	169	146.127	156	156	169	169	146.127	156	156	169	169
15	196.908	196.908	189.114	153.167	189	153	15	196.908	189	189	153	153	196.908	189	189	153	153	196.908	189	189	153	153
16	92.139	92.139	223.498	205.681	223	206	16	92.139	223	223	206	206	92.139	223	223	206	206	92.139	223	223	206	206
17	52.74	52.74	242.253	284.765	242	285	17	52.74	242	242	285	285	52.74	242	242	285	285	52.74	242	242	285	285
18	50.854	50.854	232.251	268.51	232	269	18	50.854	232	232	269	269	50.854	232	232	269	269	50.854	232	232	269	269
19	42.302	42.302	218.809	281.952	219	282	19	42.302	219	219	282	282	0	0	139	0	271	0	0	139	0	271
20	80.095	80.095	139.1	270.699	139	271	20	80.095	139	139	271	271	80.095	139	115	271	247	80.095	139	115	271	247
21	55.735	55.735	114.719	247.255	115	247	21	55.735	115	115	247	247	55.735	115	108	247	224	55.735	115	108	247	224
22	39.052	39.052	128.785	246.629	129	247	22	39.052	129	129	247	247	0	0	124	0	217	0	0	124	0	217
23	46.854	46.854	108.154	224.436	108	224	23	46.854	108	108	224	224	46.854	108	117	224	212	46.854	108	117	224	212
24	58.883	58.883	124.096	216.621	124	217	24	58.883	124	124	217	217	58.883	124	105	217	200	58.883	124	105	217	200
25	55.931	55.931	116.907	211.62	117	212	25	55.931	117	117	212	212	55.931	117	108	212	168	55.931	117	108	212	168
26	57.681	57.681	104.716	199.742	105	200	26	57.681	105	105	200	200	57.681	105	245	200	201	57.681	105	245	200	201
27	57.618	57.618	108.467	168.171	108	168	27	57.618	108	108	168	168	57.618	108	241	168	188	57.618	108	241	168	188
28	2	2	350	350	350	350	28	2	350	350	350	350	0	0	228	0	148	0	0	228	0	148
29	2	2	20	20	20	20	29	2	20	20	20	20	0	0	262	0	174	0	0	262	0	174
30	37.726	37.726	280.389	240.69	280	241	30	37.726	280	280	241	241	0	0	275	0	173	0	0	275	0	173
31	26.8	26.8	289.141	280.076	289	280	31	26.8	289	289	280	280	0	0	264	0	162	0	0	264	0	162
32	39.671	39.671	264.759	264.134	265	264	32	39.671	265	265	264	264	0	0	300	0	165	0	0	300	0	165
33	18.875	18.875	309.146	296.33	309	296	33	18.875	309	309	296	296	0	0	263	0	138	0	0	263	0	138
34	114.499	114.499	245.379	200.992	245	201	34	114.499	245	245	201	201	114.499	245	246	201	131	114.499	245	246	201	131
35	72.344	72.344	240.69	188.489	241	188	35	72.344	241	241	188	188	72.344	241	236	188	131	72.344	241	236	188	131
36	114.498	114.498	228.187	148.478	228	148	36	114.498	228	228	148	148	114.498	228	243	148	126	114.498	228	243	148	126
37	66.356	66.356	261.634	174.422	262	174	37	66.356	262	262	174	174	66.356	262	198	174	134	66.356	262	198	174	134
38	69.492	69.492	275.075	173.172	275	173	38	69.492	275	275	173	173	69.492	275	214	173	89	69.492	275	214	173	89
39	75.465	75.465	264.447	161.606	264	162	39	75.465	264	264	162	162	75.465	264	154	162	138	75.465	264	154	162	138
40	55.688	55.688	299.769	164.732	300	165	40	55.688	300	300	165	165	55.688	300	149	165	128	55.688	300	149	165	128
41	39.584	39.584	310.397	171.609	310	172	41	39.584	310	310	172	172	0	0	173	0	103	0	0	173	0	103
42	55.375	55.375	262.571	137.537	263	138	42	55.375	263	263	138	138	55.375	263	215	138	123	55.375	263	215	138	123
43	38.532	38.532	263.509	128.785	264	129	43	38.532	264	264	129	129	0	0	217	0	175	0	0	217	0	175
44	89.128	89.128	246.317	130.973	246	131	44	89.128	246	246	131	131	89.128	246	229	131	172	89.128	246	229	131	172
45	52.105	52.105	236.002	130.66	236	131	45	52.105	236	236	131	131	52.105	236	238	131	178	52.105	236	238	131	178
46	63.191	63.191	242.878	125.659	243	126	46	63.191	243	243	126	126	63.191	243	244	126	93	63.191	243	244	126	93
47	111.131	111.131	197.554	134.412	198	134	47	111.131	198	198	134	134	111.131	198	159	134	91	111.131	198	159	134	91
48	81.511	81.511	214.433	88.774	214	89	48	81.511	214	214	89	89	81.511	214	132	89	145	81.511	214	132	89	145
49	79.539	79.539	153.792	137.85	154	138	49	79.539	154	154	138	138	79.539	154	199	138	97	79.539	154	199	138	97
50	71.781	71.781	148.79	128.472	149	128	50	71.781	149	149	128	128	71.781	149	145	128	210	71.781	149	145	128	210
51	70.143	70.143	173.485	102.528	173	103	51	70.143	173	173	103	103	70.143	173	133	103	178	70.143	173	133	103	178
52	55.919	55.919	214.746	123.158	215	123	52	55.919	215	215	123	123	55.919	215	238	123	234	55.919	215	238	123	234
53	81.17	81.17	216.621	174.735	217	175	53	81.17	217	217	175	175	81.17	217	261	175	198	81.17	217	261	175	198
54	94.787	94.787	228.5	172.234	229	172	54	94.787	229	229	172	172	94.787	229	#N/A	172	#N/A	94.787	229	#N/A	172	#N/A
55	48.1	48.1	237.877	178.173	238	178	55	48.1	238	238	178	178	48.1	238	#N/A	178	#N/A	48.1	238	#N/A	178	#N/A
56	41.391	41.391	276.325	102.84	276	103	56	41.391	276	276	103	103	0	0	#N/A	0	#N/A	0	0	#N/A	0	#N/A
57	35.832	35.832	112.843	273.824	113	274	57	35.832	113	113	274	274	0	0	#N/A	0	#N/A	0	0	#N/A	0	#N/A
58	45.797	45.797	98.777	251.318	99	251	58	45.797	99	99	251	251	0	0	#N/A	0	#N/A	0	0	#N/A	0	#N/A
59	37.033	37.033	78.459	234.126	78	234	59	37.033	78	78	234	234	0	0	#N/A	0	#N/A	0	0	#N/A	0	#N/A
60	25.851	25.851	83.773	183.487	84	183	60	25.851	84	84	183	183	0	0	#N/A	0	#N/A	0	0	#N/A	0	#N/A
61	38.893	38.893	95.964	176.298	96	176	61	38.893	96	96	176	176	0	0	#N/A	0	#N/A	0	0	#N/A	0	#N/A
62	31.28	31.28	171.297	314.46	171	314	62	31.28	171	171	314	314	0	0	#N/A	0	#N/A	0	0	#N/A	0	#N/A
63	43.22	43.22	197.241	65.33	197	65	63	43.22	197	197	65	65	0	0	#N/A	0	#N/A	0	0	#N/A	0	#N/A
64	33.3	33.3	191.302	61.579	191	62	64	33.3	191	191	62	62	0	0	#N/A	0	#N/A	0	0	#N/A	0	#N/A
65	20	20	350	20	350	20	65	20	350	350	20	20	0	0	#N/A	0	#N/A	0	0	#N/A	0	#N/A
66	61.787	61.787	243.816	92.525	244	93	66	61.787	244	244	93	93	61.787	244	#N/A	93	#N/A	61.787	244	#N/A	93	#N/A
67	42.714	42.714	260.071	75.958	260	76	67	42.714	260	260	76	76	0	0	#N/A	0	#N/A	0	0	#N/A	0	#N/A
68	30.78	30.78	269.136	80.022	269	80	68	30.78	269	269	80	80	0	0	#N/A	0	#N/A	0	0	#N/A	0	#N/A
69	28.171	28.171	274.762	71.269	275	71	69	28.171	275	275	71	71	0	0	#N/A	0	#N/A	0	0	#N/A	0	#N/A
70	26.479	26.479	290.704	79.397	291	79	70	26.479	291	291	79	79	0	0	#N/A	0	#N/A	0	0	#N/A	0	#N/A
71	23.446	23.446	286.953	92.525	287	93	71	23.446	287	287	93	93	0	0	#N/A	0	#N/A	0	0	#N/A	0	#N/A
72	38.032	38.032	291.017	140.038	291	140	72	38.032	291	291	140	140	0	0	#N/A	0	#N/A	0	0	#N/A	0	#N/A
73	33.149	33.149	303.833	151.291	304	151	73	33.149	304	304	151	151	0	0	#N/A	0	#N/A	0	0	#N/A	0	#N/A
74	27.388	27.388	309.459	146.915	309	147	74	27.388	309	309	147	147	0	0	#N/A	0	#N/A	0	0	#N/A	0	#N/A
75	22.941	22.941	300.707	111.593	301	112	75	22.941	301	301	112	112	0	0	#N/A	0	#N/A	0	0	#N/A	0	#N/A
76	40.342	40.342	251.631	288.516	252	289	76	40.342	252	252	289	289	0	0	#N/A	0	#N/A	0	0	#N/A	0	#N/A
77	19.264	19.264	349.47	280.076	349	280	77	19.264	349	349	280	280	0	0	#N/A	0	#N/A	0	0	#N/A	0	#N/A
78	25.211	25.211	340.092	258.82	340	259	78	25.211	340	340	259	259	0	0	#N/A	0	#N/A	0	0	#N/A	0	#N/A
79	31.195	31.195	347.907	237.877	348	238	79	31.195	348	348	238	238	0	0	#N/A	0	#N/A	0	0	#N/A	0	#N/A
80	31.959	31.959	351.971	225.374	352	225	80	31.959	352	352	225	225	0	0	#N/A	0	#N/A	0	0	#N/A	0	#N/A
81	24.831	24.831	335.091	212.87	335	213	81	24.831	335	335	213	213	0	0	#N/A	0	#N/A	0	0	#N/A	0	#N/A
82	38.287	38.287	368.85	261.008	369	261	82	38.287	369	369	261	261	0	0	#N/A	0	#N/A	0	0	#N/A	0	#N/A
83	17.065	17.065	368.225	247.255	368	247	83	17.065	368	368	247	247	0	0	#N/A	0	#N/A	0	0	#N/A	0	#N/A
84	18.273	18.273	377.915	236.627	378	237	84	18.273	378	378	237	237	0	0	#N/A	0	#N/A	0	0	#N/A	0	#N/A
85	49.899	49.899	158.793	90.962	159	91	85	49.899	159	159	91	91	49.899	159	#N/A	91	#N/A	49.899	159	#N/A	91	#N/A
86	39.213	39.213	145.039	116.282	145	116	86	39.213	145	145	116	116	0	0	#N/A	0	#N/A	0	0	#N/A	0	#N/A
87	40.473	40.473	114.719	97.214	115	97	87	40.473	115	115	97	97	0	0	#N/A	0	#N/A	0	0	#N/A	0	#N/A
88	40.162	40.162	128.16	102.215	128	102	88	40.162	128	128	102	102	0	0	#N/A	0	#N/A	0	0	#N/A	0	#N/A
89	24.668	24.668	100.652	118.157	101	118	89	24.668	101	101	118	118	0	0	#N/A	0	#N/A	0	0	#N/A	0	#N/A
90	51.703	51.703	131.911	145.039	132	145	90	51.703	132	132	145	145	51.703	132	#N/A	145	#N/A	51.703	132	#N/A	145	#N/A
91	44.164	44.164	114.093	133.474	114	133	91	44.164	114	114	133	133	0	0	#N/A	0	#N/A	0	0	#N/A	0	#N/A
92	34.427	34.427	66.893	150.041	67	150	92	34.427	67	67	150	150	0	0	#N/A	0	#N/A	0	0	#N/A	0	#N/A
93	24.013	24.013	47.513	164.732	48	165	93	24.013	48	48	165	165	0	0	#N/A	0	#N/A	0	0	#N/A	0	#N/A
94	18.877	18.877	30.008	190.989	30	191	94	18.877	30	30	191	191	0	0	#N/A	0	#N/A	0	0	#N/A	0	#N/A
95	26.389	26.389	58.453	255.382	58	255	95	26.389	58	58	255	255	0	0	#N/A	0	#N/A	0	0	#N/A	0	#N/A
96	16.557	16.557	59.704	230.688	60	231	96	16.557	60	60	231	231	0	0	#N/A	0	#N/A	0	0	#N/A	0	#N/A
97	22.707	22.707	42.824	203.805	43	204	97	22.707	43	43	204	204	0	0	#N/A	0	#N/A	0	0	#N/A	0	#N/A
98	32.65	32.65	209.432	51.577	209	52	98	32.65	209	209	52	52	0	0	#N/A	0	#N/A	0	0	#N/A	0	#N/A
99	35.182	35.182	234.126	48.763	234	49	99	35.182	234	234	49	49	0	0	#N/A	0	#N/A	0	0	#N/A	0	#N/A
100	47.531	47.531	199.117	96.901	199	97	100	47.531	199	199	97	97	47.531	199	#N/A	97	#N/A	47.531	199	#N/A	97	#N/A
101	23.339	23.339	180.674	78.771	181	79	101	23.339	181	181	79	79	0	0	#N/A	0	#N/A	0	0	#N/A	0	#N/A
102	65.506	65.506	144.727	209.744	145	210	102	65.506	145	145	210	210	65.506	145	#N/A	210	#N/A	65.506	145	#N/A	210	#N/A
103	73.414	73.414	133.161	177.548	133	178	103	73.414	133	133	178	178	73.414	133	#N/A	178	#N/A	73.414	133	#N/A	178	#N/A
104	72.187	72.187	237.877	234.126	238	234	104	72.187	238	238	234	234	72.187	238	#N/A	234	#N/A	72.187	238	#N/A	234	#N/A
105	11.337	11.337	240.69	339.78	241	340	105	11.337	241	241	340	340	0	0	#N/A	0	#N/A	0	0	#N/A	0	#N/A
106	27.338	27.338	256.007	310.084	256	310	106	27.338	256	256	310	310	0	0	#N/A	0	#N/A	0	0	#N/A	0	#N/A
107	32.812	32.812	227.562	295.705	228	296	107	32.812	228	228	296	296	0	0	#N/A	0	#N/A	0	0	#N/A	0	#N/A
108	22.667	22.667	210.682	313.21	211	313	108	22.667	211	211	313	313	0	0	#N/A	0	#N/A	0	0	#N/A	0	#N/A
109	35.959	35.959	180.674	303.52	181	304	109	35.959	181	181	304	304	0	0	#N/A	0	#N/A	0	0	#N/A	0	#N/A
110	64.316	64.316	261.321	198.179	261	198	110	64.316	261	261	198	198	64.316	261	#N/A	198	#N/A	64.316	261	#N/A	198	#N/A
	0	#N/A	0	0	#N/A	#N/A							0	0	#N/A	0	#N/A	0	0	#N/A	0	#N/A
	0	#N/A	0	0	#N/A	#N/A							0	0	#N/A	0	#N/A	0	0	#N/A	0	#N/A
	0	#N/A	0	0	#N/A	#N/A							0	0	#N/A	0	#N/A	0	0	#N/A	0	#N/A
	0	#N/A	0	0	#N/A	#N/A							0	0	#N/A	0	#N/A	0	0	#N/A	0	#N/A
	0	#N/A	0	0	#N/A	#N/A							0	0	#N/A	0	#N/A	0	0	#N/A	0	#N/A
	0	#N/A	0	0	#N/A	#N/A							0	0	#N/A	0	#N/A	0	0	#N/A	0	#N/A
	0	#N/A	0	0	#N/A	#N/A							0	0	#N/A	0	#N/A	0	0	#N/A	0	#N/A
	0	#N/A	0	0	#N/A	#N/A							0	0	#N/A	0	#N/A	0	0	#N/A	0	#N/A
	0	#N/A	0	0	#N/A	#N/A							0	0	#N/A	0	#N/A	0	0	#N/A	0	#N/A
	0	#N/A	0	0	#N/A	#N/A							0	0	#N/A	0	#N/A	0	0	#N/A	0	#N/A
	0	#N/A	0	0	#N/A	#N/A							0	0	#N/A	0	#N/A	0	0	#N/A	0	#N/A
	0	#N/A	0	0	#N/A	#N/A							0	0	#N/A	0	#N/A	0	0	#N/A	0	#N/A
	0	#N/A	0	0	#N/A	#N/A							0	0	#N/A	0	#N/A	0	0	#N/A	0	#N/A
	0	#N/A	0	0	#N/A	#N/A							0	0	#N/A	0	#N/A	0	0	#N/A	0	#N/A
	0	#N/A	0	0	#N/A	#N/A							0	0	#N/A	0	#N/A	0	0	#N/A	0	#N/A
	0	#N/A	0	0	#N/A	#N/A							0	0	#N/A	0	#N/A	0	0	#N/A	0	#N/A
	0	#N/A	0	0	#N/A	#N/A							0	0	#N/A	0	#N/A	0	0	#N/A	0	#N/A
	0	#N/A	0	0	#N/A	#N/A							0	0	#N/A	0	#N/A	0	0	#N/A	0	#N/A
	0	#N/A	0	0	#N/A	#N/A							0	0	#N/A	0	#N/A	0	0	#N/A	0	#N/A
	0	#N/A	0	0	#N/A	#N/A							0	0	#N/A	0	#N/A	0	0	#N/A	0	#N/A
	0	#N/A	0	0	#N/A	#N/A							0	0	#N/A	0	#N/A	0	0	#N/A	0	#N/A
	0	#N/A	0	0	#N/A	#N/A							0	0	#N/A	0	#N/A	0	0	#N/A	0	#N/A
	0	#N/A	0	0	#N/A	#N/A							0	0	#N/A	0	#N/A	0	0	#N/A	0	#N/A
	0	#N/A	0	0	#N/A	#N/A							0	0	#N/A	0	#N/A	0	0	#N/A	0	#N/A
	0	#N/A	0	0	#N/A	#N/A							0	0	#N/A	0	#N/A	0	0	#N/A	0	#N/A
	0	#N/A	0	0	#N/A	#N/A							0	0	#N/A	0	#N/A	0	0	#N/A	0	#N/A
	0	#N/A	0	0	#N/A	#N/A							0	0	#N/A	0	#N/A	0	0	#N/A	0	#N/A
	0	#N/A	0	0	#N/A	#N/A							0	0	#N/A	0	#N/A	0	0	#N/A	0	#N/A
	0	#N/A	0	0	#N/A	#N/A							0	0	#N/A	0	#N/A	0	0	#N/A	0	#N/A
	0	#N/A	0	0	#N/A	#N/A							0	0	#N/A	0	#N/A	0	0	#N/A	0	#N/A
	0	#N/A	0	0	#N/A	#N/A							0	0	#N/A	0	#N/A	0	0	#N/A	0	#N/A
	0	#N/A	0	0	#N/A	#N/A							0	0	#N/A	0	#N/A	0	0	#N/A	0	#N/A
	0	#N/A	0	0	#N/A	#N/A							0	0	#N/A	0	#N/A	0	0	#N/A	0	#N/A
	0	#N/A	0	0	#N/A	#N/A							0	0	#N/A	0	#N/A	0	0	#N/A	0	#N/A
	0	#N/A	0	0	#N/A	#N/A							0	0	#N/A	0	#N/A	0	0	#N/A	0	#N/A
	0	#N/A	0	0	#N/A	#N/A							0	0	#N/A	0	#N/A	0	0	#N/A	0	#N/A
	0	#N/A	0	0	#N/A	#N/A							0	0	#N/A	0	#N/A	0	0	#N/A	0	#N/A
	0	#N/A	0	0	#N/A	#N/A							0	0	#N/A	0	#N/A	0	0	#N/A	0	#N/A
	0	#N/A	0	0	#N/A	#N/A							0	0	#N/A	0	#N/A	0	0	#N/A	0	#N/A
	0	#N/A	0	0	#N/A	#N/A							0	0	#N/A	0	#N/A	0	0	#N/A	0	#N/A
	0	#N/A	0	0	#N/A	#N/A							0	0	#N/A	0	#N/A	0	0	#N/A	0	#N/A
	0	#N/A	0	0	#N/A	#N/A							0	0	#N/A	0	#N/A	0	0	#N/A	0	#N/A
	0	#N/A	0	0	#N/A	#N/A							0	0	#N/A	0	#N/A	0	0	#N/A	0	#N/A
	0	#N/A	0	0	#N/A	#N/A							0	0	#N/A	0	#N/A	0	0	#N/A	0	#N/A
	0	#N/A	0	0	#N/A	#N/A							0	0	#N/A	0	#N/A	0	0	#N/A	0	#N/A
	0	#N/A	0	0	#N/A	#N/A							0	0	#N/A	0	#N/A	0	0	#N/A	0	#N/A
	0	#N/A	0	0	#N/A	#N/A							0	0	#N/A	0	#N/A	0	0	#N/A	0	#N/A
	0	#N/A	0	0	#N/A	#N/A							0	0	#N/A	0	#N/A	0	0	#N/A	0	#N/A
	0	#N/A	0	0	#N/A	#N/A							0	0	#N/A	0	#N/A	0	0	#N/A	0	#N/A
	0	#N/A	0	0	#N/A	#N/A							0	0	#N/A	0	#N/A	0	0	#N/A	0	#N/A
	0	#N/A	0	0	#N/A	#N/A							0	0	#N/A	0	#N/A	0	0	#N/A	0	#N/A
	0	#N/A	0	0	#N/A	#N/A							0	0	#N/A	0	#N/A	0	0	#N/A	0	#N/A
	0	#N/A	0	0	#N/A	#N/A							0	0	#N/A	0	#N/A	0	0	#N/A	0	#N/A
	0	#N/A	0	0	#N/A	#N/A							0	0	#N/A	0	#N/A	0	0	#N/A	0	#N/A
	0	#N/A	0	0	#N/A	#N/A							0	0	#N/A	0	#N/A	0	0	#N/A	0	#N/A
	0	#N/A	0	0	#N/A	#N/A							0	0	#N/A	0	#N/A	0	0	#N/A	0	#N/A
	0	#N/A	0	0	#N/A	#N/A							0	0	#N/A	0	#N/A	0	0	#N/A	0	#N/A
	0	#N/A	0	0	#N/A	#N/A							0	0	#N/A	0	#N/A	0	0	#N/A	0	#N/A
	0	#N/A	0	0	#N/A	#N/A							0	0	#N/A	0	#N/A	0	0	#N/A	0	#N/A
	0	#N/A	0	0	#N/A	#N/A							0	0	#N/A	0	#N/A	0	0	#N/A	0	#N/A
	0	#N/A	0	0	#N/A	#N/A							0	0	#N/A	0	#N/A	0	0	#N/A	0	#N/A
	0	#N/A	0	0	#N/A	#N/A							0	0	#N/A	0	#N/A	0	0	#N/A	0	#N/A
	0	#N/A	0	0	#N/A	#N/A							0	0	#N/A	0	#N/A	0	0	#N/A	0	#N/A
	0	#N/A	0	0	#N/A	#N/A							0	0	#N/A	0	#N/A	0	0	#N/A	0	#N/A
	0	#N/A	0	0	#N/A	#N/A							0	0	#N/A	0	#N/A	0	0	#N/A	0	#N/A
	0	#N/A	0	0	#N/A	#N/A							0	0	#N/A	0	#N/A	0	0	#N/A	0	#N/A
	0	#N/A	0	0	#N/A	#N/A							0	0	#N/A	0	#N/A	0	0	#N/A	0	#N/A
	0	#N/A	0	0	#N/A	#N/A							0	0	#N/A	0	#N/A	0	0	#N/A	0	#N/A
	0	#N/A	0	0	#N/A	#N/A							0	0	#N/A	0	#N/A	0	0	#N/A	0	#N/A
	0	#N/A	0	0	#N/A	#N/A							0	0	#N/A	0	#N/A	0	0	#N/A	0	#N/A
	0	#N/A	0	0	#N/A	#N/A							0	0	#N/A	0	#N/A	0	0	#N/A	0	#N/A
	0	#N/A	0	0	#N/A	#N/A							0	0	#N/A	0	#N/A	0	0	#N/A	0	#N/A
	0	#N/A	0	0	#N/A	#N/A							0	0	#N/A	0	#N/A	0	0	#N/A	0	#N/A
	0	#N/A	0	0	#N/A	#N/A							0	0	#N/A	0	#N/A	0	0	#N/A	0	#N/A
	0	#N/A	0	0	#N/A	#N/A							0	0	#N/A	0	#N/A	0	0	#N/A	0	#N/A
	0	#N/A	0	0	#N/A	#N/A							0	0	#N/A	0	#N/A	0	0	#N/A	0	#N/A
	0	#N/A	0	0	#N/A	#N/A							0	0	#N/A	0	#N/A	0	0	#N/A	0	#N/A
	0	#N/A	0	0	#N/A	#N/A							0	0	#N/A	0	#N/A	0	0	#N/A	0	#N/A
	0	#N/A	0	0	#N/A	#N/A							0	0	#N/A	0	#N/A	0	0	#N/A	0	#N/A
	0	#N/A	0	0	#N/A	#N/A							0	0	#N/A	0	#N/A	0	0	#N/A	0	#N/A
	0	#N/A	0	0	#N/A	#N/A							0	0	#N/A	0	#N/A	0	0	#N/A	0	#N/A
	0	#N/A	0	0	#N/A	#N/A							0	0	#N/A	0	#N/A	0	0	#N/A	0	#N/A
	0	#N/A	0	0	#N/A	#N/A							0	0	#N/A	0	#N/A	0	0	#N/A	0	#N/A
	0	#N/A	0	0	#N/A	#N/A							0	0	#N/A	0	#N/A	0	0	#N/A	0	#N/A
	0	#N/A	0	0	#N/A	#N/A							0	0	#N/A	0	#N/A	0	0	#N/A	0	#N/A
	0	#N/A	0	0	#N/A	#N/A							0	0	#N/A	0	#N/A	0	0	#N/A	0	#N/A
	0	#N/A	0	0	#N/A	#N/A							0	0	#N/A	0	#N/A	0	0	#N/A	0	#N/A
	0	#N/A	0	0	#N/A	#N/A							0	0	#N/A	0	#N/A	0	0	#N/A	0	#N/A
	0	#N/A	0	0	#N/A	#N/A							0	0	#N/A	0	#N/A	0	0	#N/A	0	#N/A
	0	#N/A	0	0	#N/A	#N/A							0	0	#N/A	0	#N/A	0	0	#N/A	0	#N/A
	0	#N/A	0	0	#N/A	#N/A							0	0	#N/A	0	#N/A	0	0	#N/A	0	#N/A
	0	#N/A	0	0	#N/A	#N/A							0	0	#N/A	0	#N/A	0	0	#N/A	0	#N/A
	0	#N/A	0	0	#N/A	#N/A							0	0	#N/A	0	#N/A	0	0	#N/A	0	#N/A
	0	#N/A	0	0	#N/A	#N/A							0	0	#N/A	0	#N/A	0	0	#N/A	0	#N/A
	0	#N/A	0	0	#N/A	#N/A							0	0	#N/A	0	#N/A	0	0	#N/A	0	#N/A
	0	#N/A	0	0	#N/A	#N/A							0	0	#N/A	0	#N/A	0	0	#N/A	0	#N/A
	0	#N/A	0	0	#N/A	#N/A							0	0	#N/A	0	#N/A	0	0	#N/A	0	#N/A
	0	#N/A	0	0	#N/A	#N/A							0	0	#N/A	0	#N/A	0	0	#N/A	0	#N/A
	0	#N/A	0	0	#N/A	#N/A							0	0	#N/A	0	#N/A	0	0	#N/A	0	#N/A
	0	#N/A	0	0	#N/A	#N/A							0	0	#N/A	0	#N/A	0	0	#N/A	0	#N/A
	0	#N/A	0	0	#N/A	#N/A							0	0	#N/A	0	#N/A	0	0	#N/A	0	#N/A
	0	#N/A	0	0	#N/A	#N/A							0	0	#N/A	0	#N/A	0	0	#N/A	0	#N/A
	0	#N/A	0	0	#N/A	#N/A							0	0	#N/A	0	#N/A	0	0	#N/A	0	#N/A
	0	#N/A	0	0	#N/A	#N/A							0	0	#N/A	0	#N/A	0	0	#N/A	0	#N/A
	0	#N/A	0	0	#N/A	#N/A							0	0	#N/A	0	#N/A	0	0	#N/A	0	#N/A
	0	#N/A	0	0	#N/A	#N/A							0	0	#N/A	0	#N/A	0	0	#N/A	0	#N/A
	0	#N/A	0	0	#N/A	#N/A							0	0	#N/A	0	#N/A	0	0	#N/A	0	#N/A
	0	#N/A	0	0	#N/A	#N/A							0	0	#N/A	0	#N/A	0	0	#N/A	0	#N/A
	0	#N/A	0	0	#N/A	#N/A							0	0	#N/A	0	#N/A	0	0	#N/A	0	#N/A
	0	#N/A	0	0	#N/A	#N/A							0	0	#N/A	0	#N/A	0	0	#N/A	0	#N/A
	0	#N/A	0	0	#N/A	#N/A							0	0	#N/A	0	#N/A	0	0	#N/A	0	#N/A
	0	#N/A	0	0	#N/A	#N/A							0	0	#N/A	0	#N/A	0	0	#N/A	0	#N/A
	0	#N/A	0	0	#N/A	#N/A							0	0	#N/A	0	#N/A	0	0	#N/A	0	#N/A
	0	#N/A	0	0	#N/A	#N/A							0	0	#N/A	0	#N/A	0	0	#N/A	0	#N/A
	0	#N/A	0	0	#N/A	#N/A							0	0	#N/A	0	#N/A	0	0	#N/A	0	#N/A
	0	#N/A	0	0	#N/A	#N/A							0	0	#N/A	0	#N/A	0	0	#N/A	0	#N/A
	0	#N/A	0	0	#N/A	#N/A							0	0	#N/A	0	#N/A	0	0	#N/A	0	#N/A
	0	#N/A	0	0	#N/A	#N/A							0	0	#N/A	0	#N/A	0	0	#N/A	0	#N/A
	0	#N/A	0	0	#N/A	#N/A							0	0	#N/A	0	#N/A	0	0	#N/A	0	#N/A
	0	#N/A	0	0	#N/A	#N/A							0	0	#N/A	0	#N/A	0	0	#N/A	0	#N/A
	0	#N/A	0	0	#N/A	#N/A							0	0	#N/A	0	#N/A	0	0	#N/A	0	#N/A
	0	#N/A	0	0	#N/A	#N/A							0	0	#N/A	0	#N/A	0	0	#N/A	0	#N/A
	0	#N/A	0	0	#N/A	#N/A							0	0	#N/A	0	#N/A	0	0	#N/A	0	#N/A
	0	#N/A	0	0	#N/A	#N/A							0	0	#N/A	0	#N/A	0	0	#N/A	0	#N/A
	0	#N/A	0	0	#N/A	#N/A							0	0	#N/A	0	#N/A	0	0	#N/A	0	#N/A
	0	#N/A	0	0	#N/A	#N/A							0	0	#N/A	0	#N/A	0	0	#N/A	0	#N/A
	0	#N/A	0	0	#N/A	#N/A							0	0	#N/A	0	#N/A	0	0	#N/A	0	#N/A
	0	#N/A	0	0	#N/A	#N/A							0	0	#N/A	0	#N/A	0	0	#N/A	0	#N/A
	0	#N/A	0	0	#N/A	#N/A							0	0	#N/A	0	#N/A	0	0	#N/A	0	#N/A
	0	#N/A	0	0	#N/A	#N/A							0	0	#N/A	0	#N/A	0	0	#N/A	0	#N/A
	0	#N/A	0	0	#N/A	#N/A							0	0	#N/A	0	#N/A	0	0	#N/A	0	#N/A
	0	#N/A	0	0	#N/A	#N/A							0	0	#N/A	0	#N/A	0	0	#N/A	0	#N/A
	0	#N/A	0	0	#N/A	#N/A							0	0	#N/A	0	#N/A	0	0	#N/A	0	#N/A
	0	#N/A	0	0	#N/A	#N/A							0	0	#N/A	0	#N/A	0	0	#N/A	0	#N/A
	0	#N/A	0	0	#N/A	#N/A							0	0	#N/A	0	#N/A	0	0	#N/A	0	#N/A
	0	#N/A	0	0	#N/A	#N/A							0	0	#N/A	0	#N/A	0	0	#N/A	0	#N/A
	0	#N/A	0	0	#N/A	#N/A							0	0	#N/A	0	#N/A	0	0	#N/A	0	#N/A
	0	#N/A	0	0	#N/A	#N/A							0	0	#N/A	0	#N/A	0	0	#N/A	0	#N/A
	0	#N/A	0	0	#N/A	#N/A							0	0	#N/A	0	#N/A	0	0	#N/A	0	#N/A
	0	#N/A	0	0	#N/A	#N/A							0	0	#N/A	0	#N/A	0	0	#N/A	0	#N/A
	0	#N/A	0	0	#N/A	#N/A							0	0	#N/A	0	#N/A	0	0	#N/A	0	#N/A
	0	#N/A	0	0	#N/A	#N/A							0	0	#N/A	0	#N/A	0	0	#N/A	0	#N/A
	0	#N/A	0	0	#N/A	#N/A							0	0	#N/A	0	#N/A	0	0	#N/A	0	#N/A
	0	#N/A	0	0	#N/A	#N/A							0	0	#N/A	0	#N/A	0	0	#N/A	0	#N/A
	0	#N/A	0	0	#N/A	#N/A							0	0	#N/A	0	#N/A	0	0	#N/A	0	#N/A
	0	#N/A	0	0	#N/A	#N/A							0	0	#N/A	0	#N/A	0	0	#N/A	0	#N/A
	0	#N/A	0	0	#N/A	#N/A							0	0	#N/A	0	#N/A	0	0	#N/A	0	#N/A
	0	#N/A	0	0	#N/A	#N/A							0	0	#N/A	0	#N/A	0	0	#N/A	0	#N/A
	0	#N/A	0	0	#N/A	#N/A							0	0	#N/A	0	#N/A	0	0	#N/A	0	#N/A
	0	#N/A	0	0	#N/A	#N/A							0	0	#N/A	0	#N/A	0	0	#N/A	0	#N/A
	0	#N/A	0	0	#N/A	#N/A							0	0	#N/A	0	#N/A	0	0	#N/A	0	#N/A
	0	#N/A	0	0	#N/A	#N/A							0	0	#N/A	0	#N/A	0	0	#N/A	0	#N/A
	0	#N/A	0	0	#N/A	#N/A							0	0	#N/A	0	#N/A	0	0	#N/A	0	#N/A
	0	#N/A	0	0	#N/A	#N/A							0	0	#N/A	0	#N/A	0	0	#N/A	0	#N/A
	0	#N/A	0	0	#N/A	#N/A							0	0	#N/A	0	#N/A	0	0	#N/A	0	#N/A
	0	#N/A	0	0	#N/A	#N/A							0	0	#N/A	0	#N/A	0	0	#N/A	0	#N/A
	0	#N/A	0	0	#N/A	#N/A							0	0	#N/A	0	#N/A	0	0	#N/A	0	#N/A
	0	#N/A	0	0	#N/A	#N/A							0	0	#N/A	0	#N/A	0	0	#N/A	0	#N/A
	0	#N/A	0	0	#N/A	#N/A							0	0	#N/A	0	#N/A	0	0	#N/A	0	#N/A
	0	#N/A	0	0	#N/A	#N/A							0	0	#N/A	0	#N/A	0	0	#N/A	0	#N/A
	0	#N/A	0	0	#N/A	#N/A							0	0	#N/A	0	#N/A	0	0	#N/A	0	#N/A
	0	#N/A	0	0	#N/A	#N/A							0	0	#N/A	0	#N/A	0	0	#N/A	0	#N/A
	0	#N/A	0	0	#N/A	#N/A							0	0	#N/A	0	#N/A	0	0	#N/A	0	#N/A
	0	#N/A	0	0	#N/A	#N/A							0	0	#N/A	0	#N/A	0	0	#N/A	0	#N/A
	0	#N/A	0	0	#N/A	#N/A							0	0	#N/A	0	#N/A	0	0	#N/A	0	#N/A
	0	#N/A	0	0	#N/A	#N/A							0	0	#N/A	0	#N/A	0	0	#N/A	0	#N/A
	0	#N/A	0	0	#N/A	#N/A							0	0	#N/A	0	#N/A	0	0	#N/A	0	#N/A
	0	#N/A	0	0	#N/A	#N/A							0	0	#N/A	0	#N/A	0	0	#N/A	0	#N/A
	0	#N/A	0	0	#N/A	#N/A							0	0	#N/A	0	#N/A	0	0	#N/A	0	#N/A
	0	#N/A	0	0	#N/A	#N/A							0	0	#N/A	0	#N/A	0	0	#N/A	0	#N/A
	0	#N/A	0	0	#N/A	#N/A							0	0	#N/A	0	#N/A	0	0	#N/A	0	#N/A
	0	#N/A	0	0	#N/A	#N/A							0	0	#N/A	0	#N/A	0	0	#N/A	0	#N/A
	0	#N/A	0	0	#N/A	#N/A							0	0	#N/A	0	#N/A	0	0	#N/A	0	#N/A
	0	#N/A	0	0	#N/A	#N/A							0	0	#N/A	0	#N/A	0	0	#N/A	0	#N/A
	0	#N/A	0	0	#N/A	#N/A							0	0	#N/A	0	#N/A	0	0	#N/A	0	#N/A
	0	#N/A	0	0	#N/A	#N/A							0	0	#N/A	0	#N/A	0	0	#N/A	0	#N/A
	0	#N/A	0	0	#N/A	#N/A							0	0	#N/A	0	#N/A	0	0	#N/A	0	#N/A
	0	#N/A	0	0	#N/A	#N/A							0	0	#N/A	0	#N/A	0	0	#N/A	0	#N/A
	0	#N/A	0	0	#N/A	#N/A							0	0	#N/A	0	#N/A	0	0	#N/A	0	#N/A
	0	#N/A	0	0	#N/A	#N/A							0	0	#N/A	0	#N/A	0	0	#N/A	0	#N/A
	0	#N/A	0	0	#N/A	#N/A							0	0	#N/A	0	#N/A	0	0	#N/A	0	#N/A
	0	#N/A	0	0	#N/A	#N/A							0	0	#N/A	0	#N/A	0	0	#N/A	0	#N/A
	0	#N/A	0	0	#N/A	#N/A							0	0	#N/A	0	#N/A	0	0	#N/A	0	#N/A
	0	#N/A	0	0	#N/A	#N/A							0	0	#N/A	0	#N/A	0	0	#N/A	0	#N/A
	0	#N/A	0	0	#N/A	#N/A							0	0	#N/A	0	#N/A	0	0	#N/A	0	#N/A
	0	#N/A	0	0	#N/A	#N/A							0	0	#N/A	0	#N/A	0	0	#N/A	0	#N/A
	0	#N/A	0	0	#N/A	#N/A							0	0	#N/A	0	#N/A	0	0	#N/A	0	#N/A
	0	#N/A	0	0	#N/A	#N/A							0	0	#N/A	0	#N/A	0	0	#N/A	0	#N/A
	0	#N/A	0	0	#N/A	#N/A							0	0	#N/A	0	#N/A	0	0	#N/A	0	#N/A
	0	#N/A	0	0	#N/A	#N/A							0	0	#N/A	0	#N/A	0	0	#N/A	0	#N/A
	0	#N/A	0	0	#N/A	#N/A							0	0	#N/A	0	#N/A	0	0	#N/A	0	#N/A
	0	#N/A	0	0	#N/A	#N/A							0	0	#N/A	0	#N/A	0	0	#N/A	0	#N/A
	0	#N/A	0	0	#N/A	#N/A							0	0	#N/A	0	#N/A	0	0	#N/A	0	#N/A
	0	#N/A	0	0	#N/A	#N/A							0	0	#N/A	0	#N/A	0	0	#N/A	0	#N/A
	0	#N/A	0	0	#N/A	#N/A							0	0	#N/A	0	#N/A	0	0	#N/A	0	#N/A
	0	#N/A	0	0	#N/A	#N/A							0	0	#N/A	0	#N/A	0	0	#N/A	0	#N/A
	0	#N/A	0	0	#N/A	#N/A							0	0	#N/A	0	#N/A	0	0	#N/A	0	#N/A
	0	#N/A	0	0	#N/A	#N/A							0	0	#N/A	0	#N/A	0	0	#N/A	0	#N/A
	0	#N/A	0	0	#N/A	#N/A							0	0	#N/A	0	#N/A	0	0	#N/A	0	#N/A
	0	#N/A	0	0	#N/A	#N/A							0	0	#N/A	0	#N/A	0	0	#N/A	0	#N/A
	0	#N/A	0	0	#N/A	#N/A							0	0	#N/A	0	#N/A	0	0	#N/A	0	#N/A
	0	#N/A	0	0	#N/A	#N/A							0	0	#N/A	0	#N/A	0	0	#N/A	0	#N/A
	0	#N/A	0	0	#N/A	#N/A							0	0	#N/A	0	#N/A	0	0	#N/A	0	#N/A
	0	#N/A	0	0	#N/A	#N/A							0	0	#N/A	0	#N/A	0	0	#N/A	0	#N/A
	0	#N/A	0	0	#N/A	#N/A							0	0	#N/A	0	#N/A	0	0	#N/A	0	#N/A
	0	#N/A	0	0	#N/A	#N/A							0	0	#N/A	0	#N/A	0	0	#N/A	0	#N/A
	0	#N/A	0	0	#N/A	#N/A							0	0	#N/A	0	#N/A	0	0	#N/A	0	#N/A
	0	#N/A	0	0	#N/A	#N/A							0	0	#N/A	0	#N/A	0	0	#N/A	0	#N/A
	0	#N/A	0	0	#N/A	#N/A							0	0	#N/A	0	#N/A	0	0	#N/A	0	#N/A
	0	#N/A	0	0	#N/A	#N/A							0	0	#N/A	0	#N/A	0	0	#N/A	0	#N/A
	0	#N/A	0	0	#N/A	#N/A							0	0	#N/A	0	#N/A	0	0	#N/A	0	#N/A
	0	#N/A	0	0	#N/A	#N/A							0	0	#N/A	0	#N/A	0	0	#N/A	0	#N/A
	0	#N/A	0	0	#N/A	#N/A							0	0	#N/A	0	#N/A	0	0	#N/A	0	#N/A
	0	#N/A	0	0	#N/A	#N/A							0	0	#N/A	0	#N/A	0	0	#N/A	0	#N/A
	0	#N/A	0	0	#N/A	#N/A							0	0	#N/A	0	#N/A	0	0	#N/A	0	#N/A
	0	#N/A	0	0	#N/A	#N/A							0	0	#N/A	0	#N/A	0	0	#N/A	0	#N/A
	0	#N/A	0	0	#N/A	#N/A							0	0	#N/A	0	#N/A	0	0	#N/A	0	#N/A
	0	#N/A	0	0	#N/A	#N/A							0	0	#N/A	0	#N/A	0	0	#N/A	0	#N/A
	0	#N/A	0	0	#N/A	#N/A							0	0	#N/A	0	#N/A	0	0	#N/A	0	#N/A
	0	#N/A	0	0	#N/A	#N/A							0	0	#N/A	0	#N/A	0	0	#N/A	0	#N/A
	0	#N/A	0	0	#N/A	#N/A							0	0	#N/A	0	#N/A	0	0	#N/A	0	#N/A
	0	#N/A	0	0	#N/A	#N/A							0	0	#N/A	0	#N/A	0	0	#N/A	0	#N/A
	0	#N/A	0	0	#N/A	#N/A							0	0	#N/A	0	#N/A	0	0	#N/A	0	#N/A
	0	#N/A	0	0	#N/A	#N/A							0	0	#N/A	0	#N/A	0	0	#N/A	0	#N/A
	0	#N/A	0	0	#N/A	#N/A							0	0	#N/A	0	#N/A	0	0	#N/A	0	#N/A
	0	#N/A	0	0	#N/A	#N/A							0	0	#N/A	0	#N/A	0	0	#N/A	0	#N/A
	0	#N/A	0	0	#N/A	#N/A							0	0	#N/A	0	#N/A	0	0	#N/A	0	#N/A
	0	#N/A	0	0	#N/A	#N/A							0	0	#N/A	0	#N/A	0	0	#N/A	0	#N/A
	0	#N/A	0	0	#N/A	#N/A							0	0	#N/A	0	#N/A	0	0	#N/A	0	#N/A
	0	#N/A	0	0	#N/A	#N/A							0	0	#N/A	0	#N/A	0	0	#N/A	0	#N/A
	0	#N/A	0	0	#N/A	#N/A							0	0	#N/A	0	#N/A	0	0	#N/A	0	#N/A
	0	#N/A	0	0	#N/A	#N/A							0	0	#N/A	0	#N/A	0	0	#N/A	0	#N/A
	0	#N/A	0	0	#N/A	#N/A							0	0	#N/A	0	#N/A	0	0	#N/A	0	#N/A
	0	#N/A	0	0	#N/A	#N/A							0	0	#N/A	0	#N/A	0	0	#N/A	0	#N/A
	0	#N/A	0	0	#N/A	#N/A							0	0	#N/A	0	#N/A	0	0	#N/A	0	#N/A
	0	#N/A	0	0	#N/A	#N/A							0	0	#N/A	0	#N/A	0	0	#N/A	0	#N/A
	0	#N/A	0	0	#N/A	#N/A							0	0	#N/A	0	#N/A	0	0	#N/A	0	#N/A
	0	#N/A	0	0	#N/A	#N/A							0	0	#N/A	0	#N/A	0	0	#N/A	0	#N/A
	0	#N/A	0	0	#N/A	#N/A							0	0	#N/A	0	#N/A	0	0	#N/A	0	#N/A
	0	#N/A	0	0	#N/A	#N/A							0	0	#N/A	0	#N/A	0	0	#N/A	0	#N/A
	0	#N/A	0	0	#N/A	#N/A							0	0	#N/A	0	#N/A	0	0	#N/A	0	#N/A
	0	#N/A	0	0	#N/A	#N/A							0	0	#N/A	0	#N/A	0	0	#N/A	0	#N/A
	0	#N/A	0	0	#N/A	#N/A							0	0	#N/A	0	#N/A	0	0	#N/A	0	#N/A
	0	#N/A	0	0	#N/A	#N/A							0	0	#N/A	0	#N/A	0	0	#N/A	0	#N/A
	0	#N/A	0	0	#N/A	#N/A							0	0	#N/A	0	#N/A	0	0	#N/A	0	#N/A
	0	#N/A	0	0	#N/A	#N/A							0	0	#N/A	0	#N/A	0	0	#N/A	0	#N/A
	0	#N/A	0	0	#N/A	#N/A							0	0	#N/A	0	#N/A	0	0	#N/A	0	#N/A
	0	#N/A	0	0	#N/A	#N/A							0	0	#N/A	0	#N/A	0	0	#N/A	0	#N/A
	0	#N/A	0	0	#N/A	#N/A							0	0	#N/A	0	#N/A	0	0	#N/A	0	#N/A
	0	#N/A	0	0	#N/A	#N/A							0	0	#N/A	0	#N/A	0	0	#N/A	0	#N/A
	0	#N/A	0	0	#N/A	#N/A							0	0	#N/A	0	#N/A	0	0	#N/A	0	#N/A
	0	#N/A	0	0	#N/A	#N/A							0	0	#N/A	0	#N/A	0	0	#N/A	0	#N/A
	0	#N/A	0	0	#N/A	#N/A							0	0	#N/A	0	#N/A	0	0	#N/A	0	#N/A
	0	#N/A	0	0	#N/A	#N/A							0	0	#N/A	0	#N/A	0	0	#N/A	0	#N/A
	0	#N/A	0	0	#N/A	#N/A							0	0	#N/A	0	#N/A	0	0	#N/A	0	#N/A
	0	#N/A	0	0	#N/A	#N/A							0	0	#N/A	0	#N/A	0	0	#N/A	0	#N/A
	0	#N/A	0	0	#N/A	#N/A							0	0	#N/A	0	#N/A	0	0	#N/A	0	#N/A
	0	#N/A	0	0	#N/A	#N/A							0	0	#N/A	0	#N/A	0	0	#N/A	0	#N/A
	0	#N/A	0	0	#N/A	#N/A							0	0	#N/A	0	#N/A	0	0	#N/A	0	#N/A
	0	#N/A	0	0	#N/A	#N/A							0	0	#N/A	0	#N/A	0	0	#N/A	0	#N/A
	0	#N/A	0	0	#N/A	#N/A							0	0	#N/A	0	#N/A	0	0	#N/A	0	#N/A
	0	#N/A	0	0	#N/A	#N/A							0	0	#N/A	0	#N/A	0	0	#N/A	0	#N/A
	0	#N/A	0	0	#N/A	#N/A							0	0	#N/A	0	#N/A	0	0	#N/A	0	#N/A
	0	#N/A	0	0	#N/A	#N/A							0	0	#N/A	0	#N/A	0	0	#N/A	0	#N/A
	0	#N/A	0	0	#N/A	#N/A							0	0	#N/A	0	#N/A	0	0	#N/A	0	#N/A
	0	#N/A	0	0	#N/A	#N/A							0	0	#N/A	0	#N/A	0	0	#N/A	0	#N/A
	0	#N/A	0	0	#N/A	#N/A							0	0	#N/A	0	#N/A	0	0	#N/A	0	#N/A
	0	#N/A	0	0	#N/A	#N/A							0	0	#N/A	0	#N/A	0	0	#N/A	0	#N/A
	0	#N/A	0	0	#N/A	#N/A							0	0	#N/A	0	#N/A	0	0	#N/A	0	#N/A
	0	#N/A	0	0	#N/A	#N/A							0	0	#N/A	0	#N/A	0	0	#N/A	0	#N/A
	0	#N/A	0	0	#N/A	#N/A							0	0	#N/A	0	#N/A	0	0	#N/A	0	#N/A
	0	#N/A	0	0	#N/A	#N/A							0	0	#N/A	0	#N/A	0	0	#N/A	0	#N/A
	0	#N/A	0	0	#N/A	#N/A							0	0	#N/A	0	#N/A	0	0	#N/A	0	#N/A
	0	#N/A	0	0	#N/A	#N/A							0	0	#N/A	0	#N/A	0	0	#N/A	0	#N/A
	0	#N/A	0	0	#N/A	#N/A							0	0	#N/A	0	#N/A	0	0	#N/A	0	#N/A
	0	#N/A	0	0	#N/A	#N/A							0	0	#N/A	0	#N/A	0	0	#N/A	0	#N/A
	0	#N/A	0	0	#N/A	#N/A							0	0	#N/A	0	#N/A	0	0	#N/A	0	#N/A
	0	#N/A	0	0	#N/A	#N/A							0	0	#N/A	0	#N/A	0	0	#N/A	0	#N/A
	0	#N/A	0	0	#N/A	#N/A							0	0	#N/A	0	#N/A	0	0	#N/A	0	#N/A
	0	#N/A	0	0	#N/A	#N/A							0	0	#N/A	0	#N/A	0	0	#N/A	0	#N/A
	0	#N/A	0	0	#N/A	#N/A							0	0	#N/A	0	#N/A	0	0	#N/A	0	#N/A
	0	#N/A	0	0	#N/A	#N/A							0	0	#N/A	0	#N/A	0	0	#N/A	0	#N/A
	0	#N/A	0	0	#N/A	#N/A							0	0	#N/A	0	#N/A	0	0	#N/A	0	#N/A
	0	#N/A	0	0	#N/A	#N/A							0	0	#N/A	0	#N/A	0	0	#N/A	0	#N/A
	0	#N/A	0	0	#N/A	#N/A							0	0	#N/A	0	#N/A	0	0	#N/A	0	#N/A
	0	#N/A	0	0	#N/A	#N/A							0	0	#N/A	0	#N/A	0	0	#N/A	0	#N/A
	0	#N/A	0	0	#N/A	#N/A							0	0	#N/A	0	#N/A	0	0	#N/A	0	#N/A
	0	#N/A	0	0	#N/A	#N/A							0	0	#N/A	0	#N/A	0	0	#N/A	0	#N/A
	0	#N/A	0	0	#N/A	#N/A							0	0	#N/A	0	#N/A	0	0	#N/A	0	#N/A
	0	#N/A	0	0	#N/A	#N/A							0	0	#N/A	0	#N/A	0	0	#N/A	0	#N/A
	0	#N/A	0	0	#N/A	#N/A							0	0	#N/A	0	#N/A	0	0	#N/A	0	#N/A
	0	#N/A	0	0	#N/A	#N/A							0	0	#N/A	0	#N/A	0	0	#N/A	0	#N/A
	0	#N/A	0	0	#N/A	#N/A							0	0	#N/A	0	#N/A	0	0	#N/A	0	#N/A
	0	#N/A	0	0	#N/A	#N/A							0	0	#N/A	0	#N/A	0	0	#N/A	0	#N/A
	0	#N/A	0	0	#N/A	#N/A							0	0	#N/A	0	#N/A	0	0	#N/A	0	#N/A
	0	#N/A	0	0	#N/A	#N/A							0	0	#N/A	0	#N/A	0	0	#N/A	0	#N/A
	0	#N/A	0	0	#N/A	#N/A							0	0	#N/A	0	#N/A	0	0	#N/A	0	#N/A
	0	#N/A	0	0	#N/A	#N/A							0	0	#N/A	0	#N/A	0	0	#N/A	0	#N/A
	0	#N/A	0	0	#N/A	#N/A							0	0	#N/A	0	#N/A	0	0	#N/A	0	#N/A
	0	#N/A	0	0	#N/A	#N/A							0	0	#N/A	0	#N/A	0	0	#N/A	0	#N/A
	0	#N/A	0	0	#N/A	#N/A							0	0	#N/A	0	#N/A	0	0	#N/A	0	#N/A
	0	#N/A	0	0	#N/A	#N/A							0	0	#N/A	0	#N/A	0	0	#N/A	0	#N/A
	0	#N/A	0	0	#N/A	#N/A							0	0	#N/A	0	#N/A	0	0	#N/A	0	#N/A
	0	#N/A	0	0	#N/A	#N/A							0	0	#N/A	0	#N/A	0	0	#N/A	0	#N/A
	0	#N/A	0	0	#N/A	#N/A							0	0	#N/A	0	#N/A	0	0	#N/A	0	#N/A
	0	#N/A	0	0	#N/A	#N/A							0	0	#N/A	0	#N/A	0	0	#N/A	0	#N/A
	0	#N/A	0	0	#N/A	#N/A							0	0	#N/A	0	#N/A	0	0	#N/A	0	#N/A
	0	#N/A	0	0	#N/A	#N/A							0	0	#N/A	0	#N/A	0	0	#N/A	0	#N/A
	0	#N/A	0	0	#N/A	#N/A							0	0	#N/A	0	#N/A	0	0	#N/A	0	#N/A
	0	#N/A	0	0	#N/A	#N/A							0	0	#N/A	0	#N/A	0	0	#N/A	0	#N/A
	0	#N/A	0	0	#N/A	#N/A							0	0	#N/A	0	#N/A	0	0	#N/A	0	#N/A
	0	#N/A	0	0	#N/A	#N/A							0	0	#N/A	0	#N/A	0	0	#N/A	0	#N/A
	0	#N/A	0	0	#N/A	#N/A							0	0	#N/A	0	#N/A	0	0	#N/A	0	#N/A
	0	#N/A	0	0	#N/A	#N/A							0	0	#N/A	0	#N/A	0	0	#N/A	0	#N/A
	0	#N/A	0	0	#N/A	#N/A							0	0	#N/A	0	#N/A	0	0	#N/A	0	#N/A
	0	#N/A	0	0	#N/A	#N/A							0	0	#N/A	0	#N/A	0	0	#N/A	0	#N/A
	0	#N/A	0	0	#N/A	#N/A							0	0	#N/A	0	#N/A	0	0	#N/A	0	#N/A
	0	#N/A	0	0	#N/A	#N/A							0	0	#N/A	0	#N/A	0	0	#N/A	0	#N/A
	0	#N/A	0	0	#N/A	#N/A							0	0	#N/A	0	#N/A	0	0	#N/A	0	#N/A
	0	#N/A	0	0	#N/A	#N/A							0	0	#N/A	0	#N/A	0	0	#N/A	0	#N/A
	0	#N/A	0	0	#N/A	#N/A							0	0	#N/A	0	#N/A	0	0	#N/A	0	#N/A
	0	#N/A	0	0	#N/A	#N/A							0	0	#N/A	0	#N/A	0	0	#N/A	0	#N/A
	0	#N/A	0	0	#N/A	#N/A							0	0	#N/A	0	#N/A	0	0	#N/A	0	#N/A
	0	#N/A	0	0	#N/A	#N/A							0	0	#N/A	0	#N/A	0	0	#N/A	0	#N/A
	0	#N/A	0	0	#N/A	#N/A							0	0	#N/A	0	#N/A	0	0	#N/A	0	#N/A
	0	#N/A	0	0	#N/A	#N/A							0	0	#N/A	0	#N/A	0	0	#N/A	0	#N/A
	0	#N/A	0	0	#N/A	#N/A							0	0	#N/A	0	#N/A	0	0	#N/A	0	#N/A
	0	#N/A	0	0	#N/A	#N/A							0	0	#N/A	0	#N/A	0	0	#N/A	0	#N/A
	0	#N/A	0	0	#N/A	#N/A							0	0	#N/A	0	#N/A	0	0	#N/A	0	#N/A
	0	#N/A	0	0	#N/A	#N/A							0	0	#N/A	0	#N/A	0	0	#N/A	0	#N/A
	0	#N/A	0	0	#N/A	#N/A							0	0	#N/A	0	#N/A	0	0	#N/A	0	#N/A
	0	#N/A	0	0	#N/A	#N/A							0	0	#N/A	0	#N/A	0	0	#N/A	0	#N/A
	0	#N/A	0	0	#N/A	#N/A							0	0	#N/A	0	#N/A	0	0	#N/A	0	#N/A
	0	#N/A	0	0	#N/A	#N/A							0	0	#N/A	0	#N/A	0	0	#N/A	0	#N/A
	0	#N/A	0	0	#N/A	#N/A							0	0	#N/A	0	#N/A	0	0	#N/A	0	#N/A
	0	#N/A	0	0	#N/A	#N/A							0	0	#N/A	0	#N/A	0	0	#N/A	0	#N/A
	0	#N/A	0	0	#N/A	#N/A							0	0	#N/A	0	#N/A	0	0	#N/A	0	#N/A
	0	#N/A	0	0	#N/A	#N/A							0	0	#N/A	0	#N/A	0	0	#N/A	0	#N/A
	0	#N/A	0	0	#N/A	#N/A							0	0	#N/A	0	#N/A	0	0	#N/A	0	#N/A
	0	#N/A	0	0	#N/A	#N/A							0	0	#N/A	0	#N/A	0	0	#N/A	0	#N/A
	0	#N/A	0	0	#N/A	#N/A							0	0	#N/A	0	#N/A	0	0	#N/A	0	#N/A
	0	#N/A	0	0	#N/A	#N/A							0	0	#N/A	0	#N/A	0	0	#N/A	0	#N/A
	0	#N/A	0	0	#N/A	#N/A							0	0	#N/A	0	#N/A	0	0	#N/A	0	#N/A
	0	#N/A	0	0	#N/A	#N/A							0	0	#N/A	0	#N/A	0	0	#N/A	0	#N/A
	0	#N/A	0	0	#N/A	#N/A							0	0	#N/A	0	#N/A	0	0	#N/A	0	#N/A
	0	#N/A	0	0	#N/A	#N/A							0	0	#N/A	0	#N/A	0	0	#N/A	0	#N/A
	0	#N/A	0	0	#N/A	#N/A							0	0	#N/A	0	#N/A	0	0	#N/A	0	#N/A
	0	#N/A	0	0	#N/A	#N/A							0	0	#N/A	0	#N/A	0	0	#N/A	0	#N/A
	0	#N/A	0	0	#N/A	#N/A							0	0	#N/A	0	#N/A	0	0	#N/A	0	#N/A
	0	#N/A	0	0	#N/A	#N/A							0	0	#N/A	0	#N/A	0	0	#N/A	0	#N/A
	0	#N/A	0	0	#N/A	#N/A							0	0	#N/A	0	#N/A	0	0	#N/A	0	#N/A
	0	#N/A	0	0	#N/A	#N/A							0	0	#N/A	0	#N/A	0	0	#N/A	0	#N/A
	0	#N/A	0	0	#N/A	#N/A							0	0	#N/A	0	#N/A	0	0	#N/A	0	#N/A
	0	#N/A	0	0	#N/A	#N/A							0	0	#N/A	0	#N/A	0	0	#N/A	0	#N/A
	0	#N/A	0	0	#N/A	#N/A							0	0	#N/A	0	#N/A	0	0	#N/A	0	#N/A
	0	#N/A	0	0	#N/A	#N/A							0	0	#N/A	0	#N/A	0	0	#N/A	0	#N/A
	0	#N/A	0	0	#N/A	#N/A							0	0	#N/A	0	#N/A	0	0	#N/A	0	#N/A
	0	#N/A	0	0	#N/A	#N/A							0	0	#N/A	0	#N/A	0	0	#N/A	0	#N/A
	0	#N/A	0	0	#N/A	#N/A							0	0	#N/A	0	#N/A	0	0	#N/A	0	#N/A
	0	#N/A	0	0	#N/A	#N/A							0	0	#N/A	0	#N/A	0	0	#N/A	0	#N/A
	0	#N/A	0	0	#N/A	#N/A							0	0	#N/A	0	#N/A	0	0	#N/A	0	#N/A
	0	#N/A	0	0	#N/A	#N/A							0	0	#N/A	0	#N/A	0	0	#N/A	0	#N/A
	0	#N/A	0	0	#N/A	#N/A							0	0	#N/A	0	#N/A	0	0	#N/A	0	#N/A
	0	#N/A	0	0	#N/A	#N/A							0	0	#N/A	0	#N/A	0	0	#N/A	0	#N/A
	0	#N/A	0	0	#N/A	#N/A							0	0	#N/A	0	#N/A	0	0	#N/A	0	#N/A
	0	#N/A	0	0	#N/A	#N/A							0	0	#N/A	0	#N/A	0	0	#N/A	0	#N/A
	0	#N/A	0	0	#N/A	#N/A							0	0	#N/A	0	#N/A	0	0	#N/A	0	#N/A
	0	#N/A	0	0	#N/A	#N/A							0	0	#N/A	0	#N/A	0	0	#N/A	0	#N/A
	0	#N/A	0	0	#N/A	#N/A							0	0	#N/A	0	#N/A	0	0	#N/A	0	#N/A
	0	#N/A	0	0	#N/A	#N/A							0	0	#N/A	0	#N/A	0	0	#N/A	0	#N/A
	0	#N/A	0	0	#N/A	#N/A							0	0	#N/A	0	#N/A	0	0	#N/A	0	#N/A
	0	#N/A	0	0	#N/A	#N/A							0	0	#N/A	0	#N/A	0	0	#N/A	0	#N/A
	0	#N/A	0	0	#N/A	#N/A							0	0	#N/A	0	#N/A	0	0	#N/A	0	#N/A
	0	#N/A	0	0	#N/A	#N/A							0	0	#N/A	0	#N/A	0	0	#N/A	0	#N/A
	0	#N/A	0	0	#N/A	#N/A							0	0	#N/A	0	#N/A	0	0	#N/A	0	#N/A
	0	#N/A	0	0	#N/A	#N/A							0	0	#N/A	0	#N/A	0	0	#N/A	0	#N/A
	0	#N/A	0	0	#N/A	#N/A							0	0	#N/A	0	#N/A	0	0	#N/A	0	#N/A
	0	#N/A	0	0	#N/A	#N/A							0	0	#N/A	0	#N/A	0	0	#N/A	0	#N/A
	0	#N/A	0	0	#N/A	#N/A							0	0	#N/A	0	#N/A	0	0	#N/A	0	#N/A
	0	#N/A	0	0	#N/A	#N/A							0	0	#N/A	0	#N/A	0	0	#N/A	0	#N/A
	0	#N/A	0	0	#N/A	#N/A							0	0	#N/A	0	#N/A	0	0	#N/A	0	#N/A
	0	#N/A	0	0	#N/A	#N/A							0	0	#N/A	0	#N/A	0	0	#N/A	0	#N/A
	0	#N/A	0	0	#N/A	#N/A							0	0	#N/A	0	#N/A	0	0	#N/A	0	#N/A
	0	#N/A	0	0	#N/A	#N/A							0	0	#N/A	0	#N/A	0	0	#N/A	0	#N/A
	0	#N/A	0	0	#N/A	#N/A							0	0	#N/A	0	#N/A	0	0	#N/A	0	#N/A
	0	#N/A	0	0	#N/A	#N/A							0	0	#N/A	0	#N/A	0	0	#N/A	0	#N/A
	0	#N/A	0	0	#N/A	#N/A							0	0	#N/A	0	#N/A	0	0	#N/A	0	#N/A
	0	#N/A	0	0	#N/A	#N/A							0	0	#N/A	0	#N/A	0	0	#N/A	0	#N/A
	0	#N/A	0	0	#N/A	#N/A							0	0	#N/A	0	#N/A	0	0	#N/A	0	#N/A
	0	#N/A	0	0	#N/A	#N/A							0	0	#N/A	0	#N/A	0	0	#N/A	0	#N/A
	0	#N/A	0	0	#N/A	#N/A							0	0	#N/A	0	#N/A	0	0	#N/A	0	#N/A
	0	#N/A	0	0	#N/A	#N/A							0	0	#N/A	0	#N/A	0	0	#N/A	0	#N/A
	0	#N/A	0	0	#N/A	#N/A							0	0	#N/A	0	#N/A	0	0	#N/A	0	#N/A
	0	#N/A	0	0	#N/A	#N/A							0	0	#N/A	0	#N/A	0	0	#N/A	0	#N/A
	0	#N/A	0	0	#N/A	#N/A							0	0	#N/A	0	#N/A	0	0	#N/A	0	#N/A
	0	#N/A	0	0	#N/A	#N/A							0	0	#N/A	0	#N/A	0	0	#N/A	0	#N/A
	0	#N/A	0	0	#N/A	#N/A							0	0	#N/A	0	#N/A	0	0	#N/A	0	#N/A
	0	#N/A	0	0	#N/A	#N/A							0	0	#N/A	0	#N/A	0	0	#N/A	0	#N/A
	0	#N/A	0	0	#N/A	#N/A							0	0	#N/A	0	#N/A	0	0	#N/A	0	#N/A
	0	#N/A	0	0	#N/A	#N/A							0	0	#N/A	0	#N/A	0	0	#N/A	0	#N/A
	0	#N/A	0	0	#N/A	#N/A							0	0	#N/A	0	#N/A	0	0	#N/A	0	#N/A
	0	#N/A	0	0	#N/A	#N/A							0	0	#N/A	0	#N/A	0	0	#N/A	0	#N/A
	0	#N/A	0	0	#N/A	#N/A							0	0	#N/A	0	#N/A	0	0	#N/A	0	#N/A
	0	#N/A	0	0	#N/A	#N/A							0	0	#N/A	0	#N/A	0	0	#N/A	0	#N/A
	0	#N/A	0	0	#N/A	#N/A							0	0	#N/A	0	#N/A	0	0	#N/A	0	#N/A
	0	#N/A	0	0	#N/A	#N/A							0	0	#N/A	0	#N/A	0	0	#N/A	0	#N/A
	0	#N/A	0	0	#N/A	#N/A							0	0	#N/A	0	#N/A	0	0	#N/A	0	#N/A
	0	#N/A	0	0	#N/A	#N/A							0	0	#N/A	0	#N/A	0	0	#N/A	0	#N/A
	0	#N/A	0	0	#N/A	#N/A							0	0	#N/A	0	#N/A	0	0	#N/A	0	#N/A
	0	#N/A	0	0	#N/A	#N/A							0	0	#N/A	0	#N/A	0	0	#N/A	0	#N/A
	0	#N/A	0	0	#N/A	#N/A							0	0	#N/A	0	#N/A	0	0	#N/A	0	#N/A
	0	#N/A	0	0	#N/A	#N/A							0	0	#N/A	0	#N/A	0	0	#N/A	0	#N/A
	0	#N/A	0	0	#N/A	#N/A							0	0	#N/A	0	#N/A	0	0	#N/A	0	#N/A
	0	#N/A	0	0	#N/A	#N/A							0	0	#N/A	0	#N/A	0	0	#N/A	0	#N/A
	0	#N/A	0	0	#N/A	#N/A							0	0	#N/A	0	#N/A	0	0	#N/A	0	#N/A
	0	#N/A	0	0	#N/A	#N/A							0	0	#N/A	0	#N/A	0	0	#N/A	0	#N/A
	0	#N/A	0	0	#N/A	#N/A							0	0	#N/A	0	#N/A	0	0	#N/A	0	#N/A
	0	#N/A	0	0	#N/A	#N/A							0	0	#N/A	0	#N/A	0	0	#N/A	0	#N/A
	0	#N/A	0	0	#N/A	#N/A							0	0	#N/A	0	#N/A	0	0	#N/A	0	#N/A
	0	#N/A	0	0	#N/A	#N/A							0	0	#N/A	0	#N/A	0	0	#N/A	0	#N/A
	0	#N/A	0	0	#N/A	#N/A							0	0	#N/A	0	#N/A	0	0	#N/A	0	#N/A
	0	#N/A	0	0	#N/A	#N/A							0	0	#N/A	0	#N/A	0	0	#N/A	0	#N/A
	0	#N/A	0	0	#N/A	#N/A							0	0	#N/A	0	#N/A	0	0	#N/A	0	#N/A
	0	#N/A	0	0	#N/A	#N/A							0	0	#N/A	0	#N/A	0	0	#N/A	0	#N/A
	0	#N/A	0	0	#N/A	#N/A							0	0	#N/A	0	#N/A	0	0	#N/A	0	#N/A
	0	#N/A	0	0	#N/A	#N/A							0	0	#N/A	0	#N/A	0	0	#N/A	0	#N/A
	0	#N/A	0	0	#N/A	#N/A							0	0	#N/A	0	#N/A	0	0	#N/A	0	#N/A
	0	#N/A	0	0	#N/A	#N/A							0	0	#N/A	0	#N/A	0	0	#N/A	0	#N/A
	0	#N/A	0	0	#N/A	#N/A							0	0	#N/A	0	#N/A	0	0	#N/A	0	#N/A
	0	#N/A	0	0	#N/A	#N/A							0	0	#N/A	0	#N/A	0	0	#N/A	0	#N/A
	0	#N/A	0	0	#N/A	#N/A							0	0	#N/A	0	#N/A	0	0	#N/A	0	#N/A
	0	#N/A	0	0	#N/A	#N/A							0	0	#N/A	0	#N/A	0	0	#N/A	0	#N/A
	0	#N/A	0	0	#N/A	#N/A							0	0	#N/A	0	#N/A	0	0	#N/A	0	#N/A
	0	#N/A	0	0	#N/A	#N/A							0	0	#N/A	0	#N/A	0	0	#N/A	0	#N/A
	0	#N/A	0	0	#N/A	#N/A							0	0	#N/A	0	#N/A	0	0	#N/A	0	#N/A
	0	#N/A	0	0	#N/A	#N/A							0	0	#N/A	0	#N/A	0	0	#N/A	0	#N/A
	0	#N/A	0	0	#N/A	#N/A							0	0	#N/A	0	#N/A	0	0	#N/A	0	#N/A
	0	#N/A	0	0	#N/A	#N/A							0	0	#N/A	0	#N/A	0	0	#N/A	0	#N/A
	0	#N/A	0	0	#N/A	#N/A							0	0	#N/A	0	#N/A	0	0	#N/A	0	#N/A
	0	#N/A	0	0	#N/A	#N/A							0	0	#N/A	0	#N/A	0	0	#N/A	0	#N/A
	0	#N/A	0	0	#N/A	#N/A							0	0	#N/A	0	#N/A	0	0	#N/A	0	#N/A
	0	#N/A	0	0	#N/A	#N/A							0	0	#N/A	0	#N/A	0	0	#N/A	0	#N/A
	0	#N/A	0	0	#N/A	#N/A							0	0	#N/A	0	#N/A	0	0	#N/A	0	#N/A
	0	#N/A	0	0	#N/A	#N/A							0	0	#N/A	0	#N/A	0	0	#N/A	0	#N/A
	0	#N/A	0	0	#N/A	#N/A							0	0	#N/A	0	#N/A	0	0	#N/A	0	#N/A
	0	#N/A	0	0	#N/A	#N/A							0	0	#N/A	0	#N/A	0	0	#N/A	0	#N/A
	0	#N/A	0	0	#N/A	#N/A							0	0	#N/A	0	#N/A	0	0	#N/A	0	#N/A
	0	#N/A	0	0	#N/A	#N/A							0	0	#N/A	0	#N/A	0	0	#N/A	0	#N/A
	0	#N/A	0	0	#N/A	#N/A							0	0	#N/A	0	#N/A	0	0	#N/A	0	#N/A
	0	#N/A	0	0	#N/A	#N/A							0	0	#N/A	0	#N/A	0	0	#N/A	0	#N/A
	0	#N/A	0	0	#N/A	#N/A							0	0	#N/A	0	#N/A	0	0	#N/A	0	#N/A
	0	#N/A	0	0	#N/A	#N/A							0	0	#N/A	0	#N/A	0	0	#N/A	0	#N/A
	0	#N/A	0	0	#N/A	#N/A							0	0	#N/A	0	#N/A	0	0	#N/A	0	#N/A
	0	#N/A	0	0	#N/A	#N/A							0	0	#N/A	0	#N/A	0	0	#N/A	0	#N/A
	0	#N/A	0	0	#N/A	#N/A							0	0	#N/A	0	#N/A	0	0	#N/A	0	#N/A
	0	#N/A	0	0	#N/A	#N/A							0	0	#N/A	0	#N/A	0	0	#N/A	0	#N/A
	0	#N/A	0	0	#N/A	#N/A							0	0	#N/A	0	#N/A	0	0	#N/A	0	#N/A
	0	#N/A	0	0	#N/A	#N/A							0	0	#N/A	0	#N/A	0	0	#N/A	0	#N/A
	0	#N/A	0	0	#N/A	#N/A							0	0	#N/A	0	#N/A	0	0	#N/A	0	#N/A
	0	#N/A	0	0	#N/A	#N/A							0	0	#N/A	0	#N/A	0	0	#N/A	0	#N/A
	0	#N/A	0	0	#N/A	#N/A							0	0	#N/A	0	#N/A	0	0	#N/A	0	#N/A
	0	#N/A	0	0	#N/A	#N/A							0	0	#N/A	0	#N/A	0	0	#N/A	0	#N/A
	0	#N/A	0	0	#N/A	#N/A							0	0	#N/A	0	#N/A	0	0	#N/A	0	#N/A
	0	#N/A	0	0	#N/A	#N/A							0	0	#N/A	0	#N/A	0	0	#N/A	0	#N/A
	0	#N/A	0	0	#N/A	#N/A							0	0	#N/A	0	#N/A	0	0	#N/A	0	#N/A
	0	#N/A	0	0	#N/A	#N/A							0	0	#N/A	0	#N/A	0	0	#N/A	0	#N/A
	0	#N/A	0	0	#N/A	#N/A							0	0	#N/A	0	#N/A	0	0	#N/A	0	#N/A
	0	#N/A	0	0	#N/A	#N/A							0	0	#N/A	0	#N/A	0	0	#N/A	0	#N/A
	0	#N/A	0	0	#N/A	#N/A							0	0	#N/A	0	#N/A	0	0	#N/A	0	#N/A
	0	#N/A	0	0	#N/A	#N/A							0	0	#N/A	0	#N/A	0	0	#N/A	0	#N/A
	0	#N/A	0	0	#N/A	#N/A							0	0	#N/A	0	#N/A	0	0	#N/A	0	#N/A
	0	#N/A	0	0	#N/A	#N/A							0	0	#N/A	0	#N/A	0	0	#N/A	0	#N/A
	0	#N/A	0	0	#N/A	#N/A							0	0	#N/A	0	#N/A	0	0	#N/A	0	#N/A
	0	#N/A	0	0	#N/A	#N/A							0	0	#N/A	0	#N/A	0	0	#N/A	0	#N/A
	0	#N/A	0	0	#N/A	#N/A							0	0	#N/A	0	#N/A	0	0	#N/A	0	#N/A
	0	#N/A	0	0	#N/A	#N/A							0	0	#N/A	0	#N/A	0	0	#N/A	0	#N/A
	0	#N/A	0	0	#N/A	#N/A							0	0	#N/A	0	#N/A	0	0	#N/A	0	#N/A
	0	#N/A	0	0	#N/A	#N/A							0	0	#N/A	0	#N/A	0	0	#N/A	0	#N/A
	0	#N/A	0	0	#N/A	#N/A							0	0	#N/A	0	#N/A	0	0	#N/A	0	#N/A
	0	#N/A	0	0	#N/A	#N/A							0	0	#N/A	0	#N/A	0	0	#N/A	0	#N/A
	0	#N/A	0	0	#N/A	#N/A							0	0	#N/A	0	#N/A	0	0	#N/A	0	#N/A
	0	#N/A	0	0	#N/A	#N/A							0	0	#N/A	0	#N/A	0	0	#N/A	0	#N/A
	0	#N/A	0	0	#N/A	#N/A							0	0	#N/A	0	#N/A	0	0	#N/A	0	#N/A
	0	#N/A	0	0	#N/A	#N/A							0	0	#N/A	0	#N/A	0	0	#N/A	0	#N/A
	0	#N/A	0	0	#N/A	#N/A							0	0	#N/A	0	#N/A	0	0	#N/A	0	#N/A
	0	#N/A	0	0	#N/A	#N/A							0	0	#N/A	0	#N/A	0	0	#N/A	0	#N/A
	0	#N/A	0	0	#N/A	#N/A							0	0	#N/A	0	#N/A	0	0	#N/A	0	#N/A
	0	#N/A	0	0	#N/A	#N/A							0	0	#N/A	0	#N/A	0	0	#N/A	0	#N/A
	0	#N/A	0	0	#N/A	#N/A							0	0	#N/A	0	#N/A	0	0	#N/A	0	#N/A
	0	#N/A	0	0	#N/A	#N/A							0	0	#N/A	0	#N/A	0	0	#N/A	0	#N/A
	0	#N/A	0	0	#N/A	#N/A							0	0	#N/A	0	#N/A	0	0	#N/A	0	#N/A
	0	#N/A	0	0	#N/A	#N/A							0	0	#N/A	0	#N/A	0	0	#N/A	0	#N/A
	0	#N/A	0	0	#N/A	#N/A							0	0	#N/A	0	#N/A	0	0	#N/A	0	#N/A
	0	#N/A	0	0	#N/A	#N/A							0	0	#N/A	0	#N/A	0	0	#N/A	0	#N/A
	0	#N/A	0	0	#N/A	#N/A							0	0	#N/A	0	#N/A	0	0	#N/A	0	#N/A
	0	#N/A	0	0	#N/A	#N/A							0	0	#N/A	0	#N/A	0	0	#N/A	0	#N/A
	0	#N/A	0	0	#N/A	#N/A							0	0	#N/A	0	#N/A	0	0	#N/A	0	#N/A
	0	#N/A	0	0	#N/A	#N/A							0	0	#N/A	0	#N/A	0	0	#N/A	0	#N/A
	0	#N/A	0	0	#N/A	#N/A							0	0	#N/A	0	#N/A	0	0	#N/A	0	#N/A
	0	#N/A	0	0	#N/A	#N/A							0	0	#N/A	0	#N/A	0	0	#N/A	0	#N/A
	0	#N/A	0	0	#N/A	#N/A							0	0	#N/A	0	#N/A	0	0	#N/A	0	#N/A
	0	#N/A	0	0	#N/A	#N/A							0	0	#N/A	0	#N/A	0	0	#N/A	0	#N/A
	0	#N/A	0	0	#N/A	#N/A							0	0	#N/A	0	#N/A	0	0	#N/A	0	#N/A
	0	#N/A	0	0	#N/A	#N/A							0	0	#N/A	0	#N/A	0	0	#N/A	0	#N/A
	0	#N/A	0	0	#N/A	#N/A							0	0	#N/A	0	#N/A	0	0	#N/A	0	#N/A
	0	#N/A	0	0	#N/A	#N/A							0	0	#N/A	0	#N/A	0	0	#N/A	0	#N/A
	0	#N/A	0	0	#N/A	#N/A							0	0	#N/A	0	#N/A	0	0	#N/A	0	#N/A
	0	#N/A	0	0	#N/A	#N/A							0	0	#N/A	0	#N/A	0	0	#N/A	0	#N/A
	0	#N/A	0	0	#N/A	#N/A							0	0	#N/A	0	#N/A	0	0	#N/A	0	#N/A
	0	#N/A	0	0	#N/A	#N/A							0	0	#N/A	0	#N/A	0	0	#N/A	0	#N/A
	0	#N/A	0	0	#N/A	#N/A							0	0	#N/A	0	#N/A	0	0	#N/A	0	#N/A
	0	#N/A	0	0	#N/A	#N/A							0	0	#N/A	0	#N/A	0	0	#N/A	0	#N/A
	0	#N/A	0	0	#N/A	#N/A							0	0	#N/A	0	#N/A	0	0	#N/A	0	#N/A
	0	#N/A	0	0	#N/A	#N/A							0	0	#N/A	0	#N/A	0	0	#N/A	0	#N/A
	0	#N/A	0	0	#N/A	#N/A							0	0	#N/A	0	#N/A	0	0	#N/A	0	#N/A
	0	#N/A	0	0	#N/A	#N/A							0	0	#N/A	0	#N/A	0	0	#N/A	0	#N/A
	0	#N/A	0	0	#N/A	#N/A							0	0	#N/A	0	#N/A	0	0	#N/A	0	#N/A
	0	#N/A	0	0	#N/A	#N/A							0	0	#N/A	0	#N/A	0	0	#N/A	0	#N/A
	0	#N/A	0	0	#N/A	#N/A							0	0	#N/A	0	#N/A	0	0	#N/A	0	#N/A
	0	#N/A	0	0	#N/A	#N/A							0	0	#N/A	0	#N/A	0	0	#N/A	0	#N/A
	0	#N/A	0	0	#N/A	#N/A							0	0	#N/A	0	#N/A	0	0	#N/A	0	#N/A
	0	#N/A	0	0	#N/A	#N/A							0	0	#N/A	0	#N/A	0	0	#N/A	0	#N/A
	0	#N/A	0	0	#N/A	#N/A							0	0	#N/A	0	#N/A	0	0	#N/A	0	#N/A
	0	#N/A	0	0	#N/A	#N/A							0	0	#N/A	0	#N/A	0	0	#N/A	0	#N/A
	0	#N/A	0	0	#N/A	#N/A							0	0	#N/A	0	#N/A	0	0	#N/A	0	#N/A
	0	#N/A	0	0	#N/A	#N/A							0	0	#N/A	0	#N/A	0	0	#N/A	0	#N/A
	0	#N/A	0	0	#N/A	#N/A							0	0	#N/A	0	#N/A	0	0	#N/A	0	#N/A
	0	#N/A	0	0	#N/A	#N/A							0	0	#N/A	0	#N/A	0	0	#N/A	0	#N/A
	0	#N/A	0	0	#N/A	#N/A							0	0	#N/A	0	#N/A	0	0	#N/A	0	#N/A
	0	#N/A	0	0	#N/A	#N/A							0	0	#N/A	0	#N/A	0	0	#N/A	0	#N/A
	0	#N/A	0	0	#N/A	#N/A							0	0	#N/A	0	#N/A	0	0	#N/A	0	#N/A
	0	#N/A	0	0	#N/A	#N/A							0	0	#N/A	0	#N/A	0	0	#N/A	0	#N/A
	0	#N/A	0	0	#N/A	#N/A							0	0	#N/A	0	#N/A	0	0	#N/A	0	#N/A
	0	#N/A	0	0	#N/A	#N/A							0	0	#N/A	0	#N/A	0	0	#N/A	0	#N/A
	0	#N/A	0	0	#N/A	#N/A							0	0	#N/A	0	#N/A	0	0	#N/A	0	#N/A
	0	#N/A	0	0	#N/A	#N/A							0	0	#N/A	0	#N/A	0	0	#N/A	0	#N/A
	0	#N/A	0	0	#N/A	#N/A							0	0	#N/A	0	#N/A	0	0	#N/A	0	#N/A
	0	#N/A	0	0	#N/A	#N/A							0	0	#N/A	0	#N/A	0	0	#N/A	0	#N/A
	0	#N/A	0	0	#N/A	#N/A							0	0	#N/A	0	#N/A	0	0	#N/A	0	#N/A
	0	#N/A	0	0	#N/A	#N/A							0	0	#N/A	0	#N/A	0	0	#N/A	0	#N/A
	0	#N/A	0	0	#N/A	#N/A							0	0	#N/A	0	#N/A	0	0	#N/A	0	#N/A
	0	#N/A	0	0	#N/A	#N/A							0	0	#N/A	0	#N/A	0	0	#N/A	0	#N/A
	0	#N/A	0	0	#N/A	#N/A							0	0	#N/A	0	#N/A	0	0	#N/A	0	#N/A
	0	#N/A	0	0	#N/A	#N/A							0	0	#N/A	0	#N/A	0	0	#N/A	0	#N/A
	0	#N/A	0	0	#N/A	#N/A							0	0	#N/A	0	#N/A	0	0	#N/A	0	#N/A
	0	#N/A	0	0	#N/A	#N/A							0	0	#N/A	0	#N/A	0	0	#N/A	0	#N/A
	0	#N/A	0	0	#N/A	#N/A							0	0	#N/A	0	#N/A	0	0	#N/A	0	#N/A
	0	#N/A	0	0	#N/A	#N/A							0	0	#N/A	0	#N/A	0	0	#N/A	0	#N/A
	0	#N/A	0	0	#N/A	#N/A							0	0	#N/A	0	#N/A	0	0	#N/A	0	#N/A
	0	#N/A	0	0	#N/A	#N/A							0	0	#N/A	0	#N/A	0	0	#N/A	0	#N/A
	0	#N/A	0	0	#N/A	#N/A							0	0	#N/A	0	#N/A	0	0	#N/A	0	#N/A
	0	#N/A	0	0	#N/A	#N/A							0	0	#N/A	0	#N/A	0	0	#N/A	0	#N/A
	0	#N/A	0	0	#N/A	#N/A							0	0	#N/A	0	#N/A	0	0	#N/A	0	#N/A
	0	#N/A	0	0	#N/A	#N/A							0	0	#N/A	0	#N/A	0	0	#N/A	0	#N/A
	0	#N/A	0	0	#N/A	#N/A							0	0	#N/A	0	#N/A	0	0	#N/A	0	#N/A
	0	#N/A	0	0	#N/A	#N/A							0	0	#N/A	0	#N/A	0	0	#N/A	0	#N/A
	0	#N/A	0	0	#N/A	#N/A							0	0	#N/A	0	#N/A	0	0	#N/A	0	#N/A
	0	#N/A	0	0	#N/A	#N/A							0	0	#N/A	0	#N/A	0	0	#N/A	0	#N/A
	0	#N/A	0	0	#N/A	#N/A							0	0	#N/A	0	#N/A	0	0	#N/A	0	#N/A
	0	#N/A	0	0	#N/A	#N/A							0	0	#N/A	0	#N/A	0	0	#N/A	0	#N/A
	0	#N/A	0	0	#N/A	#N/A							0	0	#N/A	0	#N/A	0	0	#N/A	0	#N/A
	0	#N/A	0	0	#N/A	#N/A							0	0	#N/A	0	#N/A	0	0	#N/A	0	#N/A
	0	#N/A	0	0	#N/A	#N/A							0	0	#N/A	0	#N/A	0	0	#N/A	0	#N/A
	0	#N/A	0	0	#N/A	#N/A							0	0	#N/A	0	#N/A	0	0	#N/A	0	#N/A
	0	#N/A	0	0	#N/A	#N/A							0	0	#N/A	0	#N/A	0	0	#N/A	0	#N/A
	0	#N/A	0	0	#N/A	#N/A							0	0	#N/A	0	#N/A	0	0	#N/A	0	#N/A
	0	#N/A	0	0	#N/A	#N/A							0	0	#N/A	0	#N/A	0	0	#N/A	0	#N/A
	0	#N/A	0	0	#N/A	#N/A							0	0	#N/A	0	#N/A	0	0	#N/A	0	#N/A
	0	#N/A	0	0	#N/A	#N/A							0	0	#N/A	0	#N/A	0	0	#N/A	0	#N/A
	0	#N/A	0	0	#N/A	#N/A							0	0	#N/A	0	#N/A	0	0	#N/A	0	#N/A
	0	#N/A	0	0	#N/A	#N/A							0	0	#N/A	0	#N/A	0	0	#N/A	0	#N/A
	0	#N/A	0	0	#N/A	#N/A							0	0	#N/A	0	#N/A	0	0	#N/A	0	#N/A
	0	#N/A	0	0	#N/A	#N/A							0	0	#N/A	0	#N/A	0	0	#N/A	0	#N/A
	0	#N/A	0	0	#N/A	#N/A							0	0	#N/A	0	#N/A	0	0	#N/A	0	#N/A
	0	#N/A	0	0	#N/A	#N/A							0	0	#N/A	0	#N/A	0	0	#N/A	0	#N/A
	0	#N/A	0	0	#N/A	#N/A							0	0	#N/A	0	#N/A	0	0	#N/A	0	#N/A
	0	#N/A	0	0	#N/A	#N/A							0	0	#N/A	0	#N/A	0	0	#N/A	0	#N/A
	0	#N/A	0	0	#N/A	#N/A							0	0	#N/A	0	#N/A	0	0	#N/A	0	#N/A
	0	#N/A	0	0	#N/A	#N/A							0	0	#N/A	0	#N/A	0	0	#N/A	0	#N/A
	0	#N/A	0	0	#N/A	#N/A							0	0	#N/A	0	#N/A	0	0	#N/A	0	#N/A
	0	#N/A	0	0	#N/A	#N/A							0	0	#N/A	0	#N/A	0	0	#N/A	0	#N/A
	0	#N/A	0	0	#N/A	#N/A							0	0	#N/A	0	#N/A	0	0	#N/A	0	#N/A
	0	#N/A	0	0	#N/A	#N/A							0	0	#N/A	0	#N/A	0	0	#N/A	0	#N/A
	0	#N/A	0	0	#N/A	#N/A							0	0	#N/A	0	#N/A	0	0	#N/A	0	#N/A
	0	#N/A	0	0	#N/A	#N/A							0	0	#N/A	0	#N/A	0	0	#N/A	0	#N/A
	0	#N/A	0	0	#N/A	#N/A							0	0	#N/A	0	#N/A	0	0	#N/A	0	#N/A
	0	#N/A	0	0	#N/A	#N/A							0	0	#N/A	0	#N/A	0	0	#N/A	0	#N/A
	0	#N/A	0	0	#N/A	#N/A							0	0	#N/A	0	#N/A	0	0	#N/A	0	#N/A
	0	#N/A	0	0	#N/A	#N/A							0	0	#N/A	0	#N/A	0	0	#N/A	0	#N/A
	0	#N/A	0	0	#N/A	#N/A							0	0	#N/A	0	#N/A	0	0	#N/A	0	#N/A
	0	#N/A	0	0	#N/A	#N/A							0	0	#N/A	0	#N/A	0	0	#N/A	0	#N/A
	0	#N/A	0	0	#N/A	#N/A							0	0	#N/A	0	#N/A	0	0	#N/A	0	#N/A
	0	#N/A	0	0	#N/A	#N/A							0	0	#N/A	0	#N/A	0	0	#N/A	0	#N/A
	0	#N/A	0	0	#N/A	#N/A							0	0	#N/A	0	#N/A	0	0	#N/A	0	#N/A
	0	#N/A	0	0	#N/A	#N/A							0	0	#N/A	0	#N/A	0	0	#N/A	0	#N/A
	0	#N/A	0	0	#N/A	#N/A							0	0	#N/A	0	#N/A	0	0	#N/A	0	#N/A
	0	#N/A	0	0	#N/A	#N/A							0	0	#N/A	0	#N/A	0	0	#N/A	0	#N/A
	0	#N/A	0	0	#N/A	#N/A							0	0	#N/A	0	#N/A	0	0	#N/A	0	#N/A
	0	#N/A	0	0	#N/A	#N/A							0	0	#N/A	0	#N/A	0	0	#N/A	0	#N/A
	0	#N/A	0	0	#N/A	#N/A							0	0	#N/A	0	#N/A	0	0	#N/A	0	#N/A
	0	#N/A	0	0	#N/A	#N/A							0	0	#N/A	0	#N/A	0	0	#N/A	0	#N/A
	0	#N/A	0	0	#N/A	#N/A							0	0	#N/A	0	#N/A	0	0	#N/A	0	#N/A
	0	#N/A	0	0	#N/A	#N/A							0	0	#N/A	0	#N/A	0	0	#N/A	0	#N/A
	0	#N/A	0	0	#N/A	#N/A							0	0	#N/A	0	#N/A	0	0	#N/A	0	#N/A
	0	#N/A	0	0	#N/A	#N/A							0	0	#N/A	0	#N/A	0	0	#N/A	0	#N/A
	0	#N/A	0	0	#N/A	#N/A							0	0	#N/A	0	#N/A	0	0	#N/A	0	#N/A
	0	#N/A	0	0	#N/A	#N/A							0	0	#N/A	0	#N/A	0	0	#N/A	0	#N/A
	0	#N/A	0	0	#N/A	#N/A							0	0	#N/A	0	#N/A	0	0	#N/A	0	#N/A
	0	#N/A	0	0	#N/A	#N/A							0	0	#N/A	0	#N/A	0	0	#N/A	0	#N/A
	0	#N/A	0	0	#N/A	#N/A							0	0	#N/A	0	#N/A	0	0	#N/A	0	#N/A
	0	#N/A	0	0	#N/A	#N/A							0	0	#N/A	0	#N/A	0	0	#N/A	0	#N/A
	0	#N/A	0	0	#N/A	#N/A							0	0	#N/A	0	#N/A	0	0	#N/A	0	#N/A
	0	#N/A	0	0	#N/A	#N/A							0	0	#N/A	0	#N/A	0	0	#N/A	0	#N/A
	0	#N/A	0	0	#N/A	#N/A							0	0	#N/A	0	#N/A	0	0	#N/A	0	#N/A
	0	#N/A	0	0	#N/A	#N/A							0	0	#N/A	0	#N/A	0	0	#N/A	0	#N/A
	0	#N/A	0	0	#N/A	#N/A							0	0	#N/A	0	#N/A	0	0	#N/A	0	#N/A
	0	#N/A	0	0	#N/A	#N/A							0	0	#N/A	0	#N/A	0	0	#N/A	0	#N/A
	0	#N/A	0	0	#N/A	#N/A							0	0	#N/A	0	#N/A	0	0	#N/A	0	#N/A
	0	#N/A	0	0	#N/A	#N/A							0	0	#N/A	0	#N/A	0	0	#N/A	0	#N/A
	0	#N/A	0	0	#N/A	#N/A							0	0	#N/A	0	#N/A	0	0	#N/A	0	#N/A
	0	#N/A	0	0	#N/A	#N/A							0	0	#N/A	0	#N/A	0	0	#N/A	0	#N/A
	0	#N/A	0	0	#N/A	#N/A							0	0	#N/A	0	#N/A	0	0	#N/A	0	#N/A
	0	#N/A	0	0	#N/A	#N/A							0	0	#N/A	0	#N/A	0	0	#N/A	0	#N/A
	0	#N/A	0	0	#N/A	#N/A							0	0	#N/A	0	#N/A	0	0	#N/A	0	#N/A
	0	#N/A	0	0	#N/A	#N/A							0	0	#N/A	0	#N/A	0	0	#N/A	0	#N/A
	0	#N/A	0	0	#N/A	#N/A							0	0	#N/A	0	#N/A	0	0	#N/A	0	#N/A
	0	#N/A	0	0	#N/A	#N/A							0	0	#N/A	0	#N/A	0	0	#N/A	0	#N/A
	0	#N/A	0	0	#N/A	#N/A							0	0	#N/A	0	#N/A	0	0	#N/A	0	#N/A
	0	#N/A	0	0	#N/A	#N/A							0	0	#N/A	0	#N/A	0	0	#N/A	0	#N/A
	0	#N/A	0	0	#N/A	#N/A							0	0	#N/A	0	#N/A	0	0	#N/A	0	#N/A
	0	#N/A	0	0	#N/A	#N/A							0	0	#N/A	0	#N/A	0	0	#N/A	0	#N/A
	0	#N/A	0	0	#N/A	#N/A							0	0	#N/A	0	#N/A	0	0	#N/A	0	#N/A
	0	#N/A	0	0	#N/A	#N/A							0	0	#N/A	0	#N/A	0	0	#N/A	0	#N/A
	0	#N/A	0	0	#N/A	#N/A							0	0	#N/A	0	#N/A	0	0	#N/A	0	#N/A
	0	#N/A	0	0	#N/A	#N/A							0	0	#N/A	0	#N/A	0	0	#N/A	0	#N/A
	0	#N/A	0	0	#N/A	#N/A							0	0	#N/A	0	#N/A	0	0	#N/A	0	#N/A
	0	#N/A	0	0	#N/A	#N/A							0	0	#N/A	0	#N/A	0	0	#N/A	0	#N/A
	0	#N/A	0	0	#N/A	#N/A							0	0	#N/A	0	#N/A	0	0	#N/A	0	#N/A
	0	#N/A	0	0	#N/A	#N/A							0	0	#N/A	0	#N/A	0	0	#N/A	0	#N/A
	0	#N/A	0	0	#N/A	#N/A							0	0	#N/A	0	#N/A	0	0	#N/A	0	#N/A
	0	#N/A	0	0	#N/A	#N/A							0	0	#N/A	0	#N/A	0	0	#N/A	0	#N/A
	0	#N/A	0	0	#N/A	#N/A							0	0	#N/A	0	#N/A	0	0	#N/A	0	#N/A
	0	#N/A	0	0	#N/A	#N/A							0	0	#N/A	0	#N/A	0	0	#N/A	0	#N/A
	0	#N/A	0	0	#N/A	#N/A							0	0	#N/A	0	#N/A	0	0	#N/A	0	#N/A
	0	#N/A	0	0	#N/A	#N/A							0	0	#N/A	0	#N/A	0	0	#N/A	0	#N/A
	0	#N/A	0	0	#N/A	#N/A							0	0	#N/A	0	#N/A	0	0	#N/A	0	#N/A
	0	#N/A	0	0	#N/A	#N/A							0	0	#N/A	0	#N/A	0	0	#N/A	0	#N/A
	0	#N/A	0	0	#N/A	#N/A							0	0	#N/A	0	#N/A	0	0	#N/A	0	#N/A
	0	#N/A	0	0	#N/A	#N/A							0	0	#N/A	0	#N/A	0	0	#N/A	0	#N/A
	0	#N/A	0	0	#N/A	#N/A							0	0	#N/A	0	#N/A	0	0	#N/A	0	#N/A
	0	#N/A	0	0	#N/A	#N/A							0	0	#N/A	0	#N/A	0	0	#N/A	0	#N/A
	0	#N/A	0	0	#N/A	#N/A							0	0	#N/A	0	#N/A	0	0	#N/A	0	#N/A
	0	#N/A	0	0	#N/A	#N/A							0	0	#N/A	0	#N/A	0	0	#N/A	0	#N/A
	0	#N/A	0	0	#N/A	#N/A							0	0	#N/A	0	#N/A	0	0	#N/A	0	#N/A
	0	#N/A	0	0	#N/A	#N/A							0	0	#N/A	0	#N/A	0	0	#N/A	0	#N/A
	0	#N/A	0	0	#N/A	#N/A							0	0	#N/A	0	#N/A	0	0	#N/A	0	#N/A
	0	#N/A	0	0	#N/A	#N/A							0	0	#N/A	0	#N/A	0	0	#N/A	0	#N/A
	0	#N/A	0	0	#N/A	#N/A							0	0	#N/A	0	#N/A	0	0	#N/A	0	#N/A
	0	#N/A	0	0	#N/A	#N/A							0	0	#N/A	0	#N/A	0	0	#N/A	0	#N/A
	0	#N/A	0	0	#N/A	#N/A							0	0	#N/A	0	#N/A	0	0	#N/A	0	#N/A
	0	#N/A	0	0	#N/A	#N/A							0	0	#N/A	0	#N/A	0	0	#N/A	0	#N/A
	0	#N/A	0	0	#N/A	#N/A							0	0	#N/A	0	#N/A	0	0	#N/A	0	#N/A
	0	#N/A	0	0	#N/A	#N/A							0	0	#N/A	0	#N/A	0	0	#N/A	0	#N/A
	0	#N/A	0	0	#N/A	#N/A							0	0	#N/A	0	#N/A	0	0	#N/A	0	#N/A
	0	#N/A	0	0	#N/A	#N/A							0	0	#N/A	0	#N/A	0	0	#N/A	0	#N/A
	0	#N/A	0	0	#N/A	#N/A							0	0	#N/A	0	#N/A	0	0	#N/A	0	#N/A
	0	#N/A	0	0	#N/A	#N/A							0	0	#N/A	0	#N/A	0	0	#N/A	0	#N/A
	0	#N/A	0	0	#N/A	#N/A							0	0	#N/A	0	#N/A	0	0	#N/A	0	#N/A
	0	#N/A	0	0	#N/A	#N/A							0	0	#N/A	0	#N/A	0	0	#N/A	0	#N/A
	0	#N/A	0	0	#N/A	#N/A							0	0	#N/A	0	#N/A	0	0	#N/A	0	#N/A
	0	#N/A	0	0	#N/A	#N/A							0	0	#N/A	0	#N/A	0	0	#N/A	0	#N/A
	0	#N/A	0	0	#N/A	#N/A							0	0	#N/A	0	#N/A	0	0	#N/A	0	#N/A
	0	#N/A	0	0	#N/A	#N/A							0	0	#N/A	0	#N/A	0	0	#N/A	0	#N/A
	0	#N/A	0	0	#N/A	#N/A							0	0	#N/A	0	#N/A	0	0	#N/A	0	#N/A
	0	#N/A	0	0	#N/A	#N/A							0	0	#N/A	0	#N/A	0	0	#N/A	0	#N/A
	0	#N/A	0	0	#N/A	#N/A							0	0	#N/A	0	#N/A	0	0	#N/A	0	#N/A
	0	#N/A	0	0	#N/A	#N/A							0	0	#N/A	0	#N/A	0	0	#N/A	0	#N/A
	0	#N/A	0	0	#N/A	#N/A							0	0	#N/A	0	#N/A	0	0	#N/A	0	#N/A
	0	#N/A	0	0	#N/A	#N/A							0	0	#N/A	0	#N/A	0	0	#N/A	0	#N/A
	0	#N/A	0	0	#N/A	#N/A							0	0	#N/A	0	#N/A	0	0	#N/A	0	#N/A
	0	#N/A	0	0	#N/A	#N/A							0	0	#N/A	0	#N/A	0	0	#N/A	0	#N/A
	0	#N/A	0	0	#N/A	#N/A							0	0	#N/A	0	#N/A	0	0	#N/A	0	#N/A
	0	#N/A	0	0	#N/A	#N/A							0	0	#N/A	0	#N/A	0	0	#N/A	0	#N/A
	0	#N/A	0	0	#N/A	#N/A							0	0	#N/A	0	#N/A	0	0	#N/A	0	#N/A
	0	#N/A	0	0	#N/A	#N/A							0	0	#N/A	0	#N/A	0	0	#N/A	0	#N/A
	0	#N/A	0	0	#N/A	#N/A							0	0	#N/A	0	#N/A	0	0	#N/A	0	#N/A
	0	#N/A	0	0	#N/A	#N/A							0	0	#N/A	0	#N/A	0	0	#N/A	0	#N/A
	0	#N/A	0	0	#N/A	#N/A							0	0	#N/A	0	#N/A	0	0	#N/A	0	#N/A
	0	#N/A	0	0	#N/A	#N/A							0	0	#N/A	0	#N/A	0	0	#N/A	0	#N/A
	0	#N/A	0	0	#N/A	#N/A							0	0	#N/A	0	#N/A	0	0	#N/A	0	#N/A
	0	#N/A	0	0	#N/A	#N/A							0	0	#N/A	0	#N/A	0	0	#N/A	0	#N/A
	0	#N/A	0	0	#N/A	#N/A							0	0	#N/A	0	#N/A	0	0	#N/A	0	#N/A
	0	#N/A	0	0	#N/A	#N/A							0	0	#N/A	0	#N/A	0	0	#N/A	0	#N/A
	0	#N/A	0	0	#N/A	#N/A							0	0	#N/A	0	#N/A	0	0	#N/A	0	#N/A
	0	#N/A	0	0	#N/A	#N/A							0	0	#N/A	0	#N/A	0	0	#N/A	0	#N/A
	0	#N/A	0	0	#N/A	#N/A							0	0	#N/A	0	#N/A	0	0	#N/A	0	#N/A
	0	#N/A	0	0	#N/A	#N/A							0	0	#N/A	0	#N/A	0	0	#N/A	0	#N/A
	0	#N/A	0	0	#N/A	#N/A							0	0	#N/A	0	#N/A	0	0	#N/A	0	#N/A
	0	#N/A	0	0	#N/A	#N/A							0	0	#N/A	0	#N/A	0	0	#N/A	0	#N/A
	0	#N/A	0	0	#N/A	#N/A							0	0	#N/A	0	#N/A	0	0	#N/A	0	#N/A
	0	#N/A	0	0	#N/A	#N/A							0	0	#N/A	0	#N/A	0	0	#N/A	0	#N/A
	0	#N/A	0	0	#N/A	#N/A							0	0	#N/A	0	#N/A	0	0	#N/A	0	#N/A
	0	#N/A	0	0	#N/A	#N/A							0	0	#N/A	0	#N/A	0	0	#N/A	0	#N/A
	0	#N/A	0	0	#N/A	#N/A							0	0	#N/A	0	#N/A	0	0	#N/A	0	#N/A
	0	#N/A	0	0	#N/A	#N/A							0	0	#N/A	0	#N/A	0	0	#N/A	0	#N/A
	0	#N/A	0	0	#N/A	#N/A							0	0	#N/A	0	#N/A	0	0	#N/A	0	#N/A
	0	#N/A	0	0	#N/A	#N/A							0	0	#N/A	0	#N/A	0	0	#N/A	0	#N/A
	0	#N/A	0	0	#N/A	#N/A							0	0	#N/A	0	#N/A	0	0	#N/A	0	#N/A
	0	#N/A	0	0	#N/A	#N/A							0	0	#N/A	0	#N/A	0	0	#N/A	0	#N/A
	0	#N/A	0	0	#N/A	#N/A							0	0	#N/A	0	#N/A	0	0	#N/A	0	#N/A
	0	#N/A	0	0	#N/A	#N/A							0	0	#N/A	0	#N/A	0	0	#N/A	0	#N/A
	0	#N/A	0	0	#N/A	#N/A							0	0	#N/A	0	#N/A	0	0	#N/A	0	#N/A
	0	#N/A	0	0	#N/A	#N/A							0	0	#N/A	0	#N/A	0	0	#N/A	0	#N/A
	0	#N/A	0	0	#N/A	#N/A							0	0	#N/A	0	#N/A	0	0	#N/A	0	#N/A
	0	#N/A	0	0	#N/A	#N/A							0	0	#N/A	0	#N/A	0	0	#N/A	0	#N/A
	0	#N/A	0	0	#N/A	#N/A							0	0	#N/A	0	#N/A	0	0	#N/A	0	#N/A
	0	#N/A	0	0	#N/A	#N/A							0	0	#N/A	0	#N/A	0	0	#N/A	0	#N/A
	0	#N/A	0	0	#N/A	#N/A							0	0	#N/A	0	#N/A	0	0	#N/A	0	#N/A
	0	#N/A	0	0	#N/A	#N/A							0	0	#N/A	0	#N/A	0	0	#N/A	0	#N/A
	0	#N/A	0	0	#N/A	#N/A							0	0	#N/A	0	#N/A	0	0	#N/A	0	#N/A
	0	#N/A	0	0	#N/A	#N/A							0	0	#N/A	0	#N/A	0	0	#N/A	0	#N/A
	0	#N/A	0	0	#N/A	#N/A							0	0	#N/A	0	#N/A	0	0	#N/A	0	#N/A
	0	#N/A	0	0	#N/A	#N/A							0	0	#N/A	0	#N/A	0	0	#N/A	0	#N/A
	0	#N/A	0	0	#N/A	#N/A							0	0	#N/A	0	#N/A	0	0	#N/A	0	#N/A
	0	#N/A	0	0	#N/A	#N/A							0	0	#N/A	0	#N/A	0	0	#N/A	0	#N/A
	0	#N/A	0	0	#N/A	#N/A							0	0	#N/A	0	#N/A	0	0	#N/A	0	#N/A
	0	#N/A	0	0	#N/A	#N/A							0	0	#N/A	0	#N/A	0	0	#N/A	0	#N/A
	0	#N/A	0	0	#N/A	#N/A							0	0	#N/A	0	#N/A	0	0	#N/A	0	#N/A
	0	#N/A	0	0	#N/A	#N/A							0	0	#N/A	0	#N/A	0	0	#N/A	0	#N/A
	0	#N/A	0	0	#N/A	#N/A							0	0	#N/A	0	#N/A	0	0	#N/A	0	#N/A
	0	#N/A	0	0	#N/A	#N/A							0	0	#N/A	0	#N/A	0	0	#N/A	0	#N/A
	0	#N/A	0	0	#N/A	#N/A							0	0	#N/A	0	#N/A	0	0	#N/A	0	#N/A
	0	#N/A	0	0	#N/A	#N/A							0	0	#N/A	0	#N/A	0	0	#N/A	0	#N/A
	0	#N/A	0	0	#N/A	#N/A							0	0	#N/A	0	#N/A	0	0	#N/A	0	#N/A
	0	#N/A	0	0	#N/A	#N/A							0	0	#N/A	0	#N/A	0	0	#N/A	0	#N/A
	0	#N/A	0	0	#N/A	#N/A							0	0	#N/A	0	#N/A	0	0	#N/A	0	#N/A
	0	#N/A	0	0	#N/A	#N/A							0	0	#N/A	0	#N/A	0	0	#N/A	0	#N/A
	0	#N/A	0	0	#N/A	#N/A							0	0	#N/A	0	#N/A	0	0	#N/A	0	#N/A
	0	#N/A	0	0	#N/A	#N/A							0	0	#N/A	0	#N/A	0	0	#N/A	0	#N/A
	0	#N/A	0	0	#N/A	#N/A							0	0	#N/A	0	#N/A	0	0	#N/A	0	#N/A
	0	#N/A	0	0	#N/A	#N/A							0	0	#N/A	0	#N/A	0	0	#N/A	0	#N/A
	0	#N/A	0	0	#N/A	#N/A							0	0	#N/A	0	#N/A	0	0	#N/A	0	#N/A
	0	#N/A	0	0	#N/A	#N/A							0	0	#N/A	0	#N/A	0	0	#N/A	0	#N/A
	0	#N/A	0	0	#N/A	#N/A							0	0	#N/A	0	#N/A	0	0	#N/A	0	#N/A
	0	#N/A	0	0	#N/A	#N/A							0	0	#N/A	0	#N/A	0	0	#N/A	0	#N/A
	0	#N/A	0	0	#N/A	#N/A							0	0	#N/A	0	#N/A	0	0	#N/A	0	#N/A
	0	#N/A	0	0	#N/A	#N/A							0	0	#N/A	0	#N/A	0	0	#N/A	0	#N/A
	0	#N/A	0	0	#N/A	#N/A							0	0	#N/A	0	#N/A	0	0	#N/A	0	#N/A
	0	#N/A	0	0	#N/A	#N/A							0	0	#N/A	0	#N/A	0	0	#N/A	0	#N/A
	0	#N/A	0	0	#N/A	#N/A							0	0	#N/A	0	#N/A	0	0	#N/A	0	#N/A
	0	#N/A	0	0	#N/A	#N/A							0	0	#N/A	0	#N/A	0	0	#N/A	0	#N/A
	0	#N/A	0	0	#N/A	#N/A							0	0	#N/A	0	#N/A	0	0	#N/A	0	#N/A
	0	#N/A	0	0	#N/A	#N/A							0	0	#N/A	0	#N/A	0	0	#N/A	0	#N/A
	0	#N/A	0	0	#N/A	#N/A							0	0	#N/A	0	#N/A	0	0	#N/A	0	#N/A
	0	#N/A	0	0	#N/A	#N/A							0	0	#N/A	0	#N/A	0	0	#N/A	0	#N/A
	0	#N/A	0	0	#N/A	#N/A							0	0	#N/A	0	#N/A	0	0	#N/A	0	#N/A
	0	#N/A	0	0	#N/A	#N/A							0	0	#N/A	0	#N/A	0	0	#N/A	0	#N/A
	0	#N/A	0	0	#N/A	#N/A							0	0	#N/A	0	#N/A	0	0	#N/A	0	#N/A
	0	#N/A	0	0	#N/A	#N/A							0	0	#N/A	0	#N/A	0	0	#N/A	0	#N/A
	0	#N/A	0	0	#N/A	#N/A							0	0	#N/A	0	#N/A	0	0	#N/A	0	#N/A
	0	#N/A	0	0	#N/A	#N/A							0	0	#N/A	0	#N/A	0	0	#N/A	0	#N/A
	0	#N/A	0	0	#N/A	#N/A							0	0	#N/A	0	#N/A	0	0	#N/A	0	#N/A
	0	#N/A	0	0	#N/A	#N/A							0	0	#N/A	0	#N/A	0	0	#N/A	0	#N/A
	0	#N/A	0	0	#N/A	#N/A							0	0	#N/A	0	#N/A	0	0	#N/A	0	#N/A
	0	#N/A	0	0	#N/A	#N/A							0	0	#N/A	0	#N/A	0	0	#N/A	0	#N/A
	0	#N/A	0	0	#N/A	#N/A							0	0	#N/A	0	#N/A	0	0	#N/A	0	#N/A
	0	#N/A	0	0	#N/A	#N/A							0	0	#N/A	0	#N/A	0	0	#N/A	0	#N/A
	0	#N/A	0	0	#N/A	#N/A							0	0	#N/A	0	#N/A	0	0	#N/A	0	#N/A
	0	#N/A	0	0	#N/A	#N/A							0	0	#N/A	0	#N/A	0	0	#N/A	0	#N/A
	0	#N/A	0	0	#N/A	#N/A							0	0	#N/A	0	#N/A	0	0	#N/A	0	#N/A
	0	#N/A	0	0	#N/A	#N/A							0	0	#N/A	0	#N/A	0	0	#N/A	0	#N/A
	0	#N/A	0	0	#N/A	#N/A							0	0	#N/A	0	#N/A	0	0	#N/A	0	#N/A
	0	#N/A	0	0	#N/A	#N/A							0	0	#N/A	0	#N/A	0	0	#N/A	0	#N/A
	0	#N/A	0	0	#N/A	#N/A							0	0	#N/A	0	#N/A	0	0	#N/A	0	#N/A
	0	#N/A	0	0	#N/A	#N/A							0	0	#N/A	0	#N/A	0	0	#N/A	0	#N/A
	0	#N/A	0	0	#N/A	#N/A							0	0	#N/A	0	#N/A	0	0	#N/A	0	#N/A
	0	#N/A	0	0	#N/A	#N/A							0	0	#N/A	0	#N/A	0	0	#N/A	0	#N/A
	0	#N/A	0	0	#N/A	#N/A							0	0	#N/A	0	#N/A	0	0	#N/A	0	#N/A
	0	#N/A	0	0	#N/A	#N/A							0	0	#N/A	0	#N/A	0	0	#N/A	0	#N/A
	0	#N/A	0	0	#N/A	#N/A							0	0	#N/A	0	#N/A	0	0	#N/A	0	#N/A
	0	#N/A	0	0	#N/A	#N/A							0	0	#N/A	0	#N/A	0	0	#N/A	0	#N/A
	0	#N/A	0	0	#N/A	#N/A							0	0	#N/A	0	#N/A	0	0	#N/A	0	#N/A
	0	#N/A	0	0	#N/A	#N/A							0	0	#N/A	0	#N/A	0	0	#N/A	0	#N/A
	0	#N/A	0	0	#N/A	#N/A							0	0	#N/A	0	#N/A	0	0	#N/A	0	#N/A
	0	#N/A	0	0	#N/A	#N/A							0	0	#N/A	0	#N/A	0	0	#N/A	0	#N/A
	0	#N/A	0	0	#N/A	#N/A							0	0	#N/A	0	#N/A	0	0	#N/A	0	#N/A
	0	#N/A	0	0	#N/A	#N/A							0	0	#N/A	0	#N/A	0	0	#N/A	0	#N/A
	0	#N/A	0	0	#N/A	#N/A							0	0	#N/A	0	#N/A	0	0	#N/A	0	#N/A
	0	#N/A	0	0	#N/A	#N/A							0	0	#N/A	0	#N/A	0	0	#N/A	0	#N/A
	0	#N/A	0	0	#N/A	#N/A							0	0	#N/A	0	#N/A	0	0	#N/A	0	#N/A
	0	#N/A	0	0	#N/A	#N/A							0	0	#N/A	0	#N/A	0	0	#N/A	0	#N/A
	0	#N/A	0	0	#N/A	#N/A							0	0	#N/A	0	#N/A	0	0	#N/A	0	#N/A
	0	#N/A	0	0	#N/A	#N/A							0	0	#N/A	0	#N/A	0	0	#N/A	0	#N/A
	0	#N/A	0	0	#N/A	#N/A							0	0	#N/A	0	#N/A	0	0	#N/A	0	#N/A
	0	#N/A	0	0	#N/A	#N/A							0	0	#N/A	0	#N/A	0	0	#N/A	0	#N/A
	0	#N/A	0	0	#N/A	#N/A							0	0	#N/A	0	#N/A	0	0	#N/A	0	#N/A
	0	#N/A	0	0	#N/A	#N/A							0	0	#N/A	0	#N/A	0	0	#N/A	0	#N/A
	0	#N/A	0	0	#N/A	#N/A							0	0	#N/A	0	#N/A	0	0	#N/A	0	#N/A
	0	#N/A	0	0	#N/A	#N/A							0	0	#N/A	0	#N/A	0	0	#N/A	0	#N/A
	0	#N/A	0	0	#N/A	#N/A							0	0	#N/A	0	#N/A	0	0	#N/A	0	#N/A
	0	#N/A	0	0	#N/A	#N/A							0	0	#N/A	0	#N/A	0	0	#N/A	0	#N/A
	0	#N/A	0	0	#N/A	#N/A							0	0	#N/A	0	#N/A	0	0	#N/A	0	#N/A
	0	#N/A	0	0	#N/A	#N/A							0	0	#N/A	0	#N/A	0	0	#N/A	0	#N/A
	0	#N/A	0	0	#N/A	#N/A							0	0	#N/A	0	#N/A	0	0	#N/A	0	#N/A
	0	#N/A	0	0	#N/A	#N/A							0	0	#N/A	0	#N/A	0	0	#N/A	0	#N/A
	0	#N/A	0	0	#N/A	#N/A							0	0	#N/A	0	#N/A	0	0	#N/A	0	#N/A
	0	#N/A	0	0	#N/A	#N/A							0	0	#N/A	0	#N/A	0	0	#N/A	0	#N/A
	0	#N/A	0	0	#N/A	#N/A							0	0	#N/A	0	#N/A	0	0	#N/A	0	#N/A
	0	#N/A	0	0	#N/A	#N/A							0	0	#N/A	0	#N/A	0	0	#N/A	0	#N/A
	0	#N/A	0	0	#N/A	#N/A							0	0	#N/A	0	#N/A	0	0	#N/A	0	#N/A
	0	#N/A	0	0	#N/A	#N/A							0	0	#N/A	0	#N/A	0	0	#N/A	0	#N/A
	0	#N/A	0	0	#N/A	#N/A							0	0	#N/A	0	#N/A	0	0	#N/A	0	#N/A
	0	#N/A	0	0	#N/A	#N/A							0	0	#N/A	0	#N/A	0	0	#N/A	0	#N/A
	0	#N/A	0	0	#N/A	#N/A							0	0	#N/A	0	#N/A	0	0	#N/A	0	#N/A
	0	#N/A	0	0	#N/A	#N/A							0	0	#N/A	0	#N/A	0	0	#N/A	0	#N/A
	0	#N/A	0	0	#N/A	#N/A							0	0	#N/A	0	#N/A	0	0	#N/A	0	#N/A
	0	#N/A	0	0	#N/A	#N/A							0	0	#N/A	0	#N/A	0	0	#N/A	0	#N/A
	0	#N/A	0	0	#N/A	#N/A							0	0	#N/A	0	#N/A	0	0	#N/A	0	#N/A
	0	#N/A	0	0	#N/A	#N/A							0	0	#N/A	0	#N/A	0	0	#N/A	0	#N/A
	0	#N/A	0	0	#N/A	#N/A							0	0	#N/A	0	#N/A	0	0	#N/A	0	#N/A
	0	#N/A	0	0	#N/A	#N/A							0	0	#N/A	0	#N/A	0	0	#N/A	0	#N/A
	0	#N/A	0	0	#N/A	#N/A							0	0	#N/A	0	#N/A	0	0	#N/A	0	#N/A
	0	#N/A	0	0	#N/A	#N/A							0	0	#N/A	0	#N/A	0	0	#N/A	0	#N/A
	0	#N/A	0	0	#N/A	#N/A							0	0	#N/A	0	#N/A	0	0	#N/A	0	#N/A
	0	#N/A	0	0	#N/A	#N/A							0	0	#N/A	0	#N/A	0	0	#N/A	0	#N/A
	0	#N/A	0	0	#N/A	#N/A							0	0	#N/A	0	#N/A	0	0	#N/A	0	#N/A
	0	#N/A	0	0	#N/A	#N/A							0	0	#N/A	0	#N/A	0	0	#N/A	0	#N/A
	0	#N/A	0	0	#N/A	#N/A							0	0	#N/A	0	#N/A	0	0	#N/A	0	#N/A
	0	#N/A	0	0	#N/A	#N/A							0	0	#N/A	0	#N/A	0	0	#N/A	0	#N/A
	0	#N/A	0	0	#N/A	#N/A							0	0	#N/A	0	#N/A	0	0	#N/A	0	#N/A
	0	#N/A	0	0	#N/A	#N/A							0	0	#N/A	0	#N/A	0	0	#N/A	0	#N/A
	0	#N/A	0	0	#N/A	#N/A							0	0	#N/A	0	#N/A	0	0	#N/A	0	#N/A
	0	#N/A	0	0	#N/A	#N/A							0	0	#N/A	0	#N/A	0	0	#N/A	0	#N/A
	0	#N/A	0	0	#N/A	#N/A							0	0	#N/A	0	#N/A	0	0	#N/A	0	#N/A
	0	#N/A	0	0	#N/A	#N/A							0	0	#N/A	0	#N/A	0	0	#N/A	0	#N/A
	0	#N/A	0	0	#N/A	#N/A							0	0	#N/A	0	#N/A	0	0	#N/A	0	#N/A
	0	#N/A	0	0	#N/A	#N/A							0	0	#N/A	0	#N/A	0	0	#N/A	0	#N/A
	0	#N/A	0	0	#N/A	#N/A							0	0	#N/A	0	#N/A	0	0	#N/A	0	#N/A
	0	#N/A	0	0	#N/A	#N/A							0	0	#N/A	0	#N/A	0	0	#N/A	0	#N/A
	0	#N/A	0	0	#N/A	#N/A							0	0	#N/A	0	#N/A	0	0	#N/A	0	#N/A
	0	#N/A	0	0	#N/A	#N/A							0	0	#N/A	0	#N/A	0	0	#N/A	0	#N/A
	0	#N/A	0	0	#N/A	#N/A							0	0	#N/A	0	#N/A	0	0	#N/A	0	#N/A
	0	#N/A	0	0	#N/A	#N/A							0	0	#N/A	0	#N/A	0	0	#N/A	0	#N/A
	0	#N/A	0	0	#N/A	#N/A							0	0	#N/A	0	#N/A	0	0	#N/A	0	#N/A
	0	#N/A	0	0	#N/A	#N/A							0	0	#N/A	0	#N/A	0	0	#N/A	0	#N/A
	0	#N/A	0	0	#N/A	#N/A							0	0	#N/A	0	#N/A	0	0	#N/A	0	#N/A
	0	#N/A	0	0	#N/A	#N/A							0	0	#N/A	0	#N/A	0	0	#N/A	0	#N/A
	0	#N/A	0	0	#N/A	#N/A							0	0	#N/A	0	#N/A	0	0	#N/A	0	#N/A
	0	#N/A	0	0	#N/A	#N/A							0	0	#N/A	0	#N/A	0	0	#N/A	0	#N/A
	0	#N/A	0	0	#N/A	#N/A							0	0	#N/A	0	#N/A	0	0	#N/A	0	#N/A
	0	#N/A	0	0	#N/A	#N/A							0	0	#N/A	0	#N/A	0	0	#N/A	0	#N/A
	0	#N/A	0	0	#N/A	#N/A							0	0	#N/A	0	#N/A	0	0	#N/A	0	#N/A
	0	#N/A	0	0	#N/A	#N/A							0	0	#N/A	0	#N/A	0	0	#N/A	0	#N/A
	0	#N/A	0	0	#N/A	#N/A							0	0	#N/A	0	#N/A	0	0	#N/A	0	#N/A
	0	#N/A	0	0	#N/A	#N/A							0	0	#N/A	0	#N/A	0	0	#N/A	0	#N/A
	0	#N/A	0	0	#N/A	#N/A							0	0	#N/A	0	#N/A	0	0	#N/A	0	#N/A
	0	#N/A	0	0	#N/A	#N/A							0	0	#N/A	0	#N/A	0	0	#N/A	0	#N/A
	0	#N/A	0	0	#N/A	#N/A							0	0	#N/A	0	#N/A	0	0	#N/A	0	#N/A
	0	#N/A	0	0	#N/A	#N/A							0	0	#N/A	0	#N/A	0	0	#N/A	0	#N/A
	0	#N/A	0	0	#N/A	#N/A							0	0	#N/A	0	#N/A	0	0	#N/A	0	#N/A
	0	#N/A	0	0	#N/A	#N/A							0	0	#N/A	0	#N/A	0	0	#N/A	0	#N/A
	0	#N/A	0	0	#N/A	#N/A							0	0	#N/A	0	#N/A	0	0	#N/A	0	#N/A
	0	#N/A	0	0	#N/A	#N/A							0	0	#N/A	0	#N/A	0	0	#N/A	0	#N/A
	0	#N/A	0	0	#N/A	#N/A							0	0	#N/A	0	#N/A	0	0	#N/A	0	#N/A
	0	#N/A	0	0	#N/A	#N/A							0	0	#N/A	0	#N/A	0	0	#N/A	0	#N/A
	0	#N/A	0	0	#N/A	#N/A							0	0	#N/A	0	#N/A	0	0	#N/A	0	#N/A
	0	#N/A	0	0	#N/A	#N/A							0	0	#N/A	0	#N/A	0	0	#N/A	0	#N/A
	0	#N/A	0	0	#N/A	#N/A							0	0	#N/A	0	#N/A	0	0	#N/A	0	#N/A
	0	#N/A	0	0	#N/A	#N/A							0	0	#N/A	0	#N/A	0	0	#N/A	0	#N/A
	0	#N/A	0	0	#N/A	#N/A							0	0	#N/A	0	#N/A	0	0	#N/A	0	#N/A
	0	#N/A	0	0	#N/A	#N/A							0	0	#N/A	0	#N/A	0	0	#N/A	0	#N/A
	0	#N/A	0	0	#N/A	#N/A							0	0	#N/A	0	#N/A	0	0	#N/A	0	#N/A
	0	#N/A	0	0	#N/A	#N/A							0	0	#N/A	0	#N/A	0	0	#N/A	0	#N/A
	0	#N/A	0	0	#N/A	#N/A							0	0	#N/A	0	#N/A	0	0	#N/A	0	#N/A
	0	#N/A	0	0	#N/A	#N/A							0	0	#N/A	0	#N/A	0	0	#N/A	0	#N/A
	0	#N/A	0	0	#N/A	#N/A							0	0	#N/A	0	#N/A	0	0	#N/A	0	#N/A
	0	#N/A	0	0	#N/A	#N/A							0	0	#N/A	0	#N/A	0	0	#N/A	0	#N/A
	0	#N/A	0	0	#N/A	#N/A							0	0	#N/A	0	#N/A	0	0	#N/A	0	#N/A
	0	#N/A	0	0	#N/A	#N/A							0	0	#N/A	0	#N/A	0	0	#N/A	0	#N/A
	0	#N/A	0	0	#N/A	#N/A							0	0	#N/A	0	#N/A	0	0	#N/A	0	#N/A
	0	#N/A	0	0	#N/A	#N/A							0	0	#N/A	0	#N/A	0	0	#N/A	0	#N/A
	0	#N/A	0	0	#N/A	#N/A							0	0	#N/A	0	#N/A	0	0	#N/A	0	#N/A
	0	#N/A	0	0	#N/A	#N/A							0	0	#N/A	0	#N/A	0	0	#N/A	0	#N/A
	0	#N/A	0	0	#N/A	#N/A							0	0	#N/A	0	#N/A	0	0	#N/A	0	#N/A
	0	#N/A	0	0	#N/A	#N/A							0	0	#N/A	0	#N/A	0	0	#N/A	0	#N/A
	0	#N/A	0	0	#N/A	#N/A							0	0	#N/A	0	#N/A	0	0	#N/A	0	#N/A
	0	#N/A	0	0	#N/A	#N/A							0	0	#N/A	0	#N/A	0	0	#N/A	0	#N/A
	0	#N/A	0	0	#N/A	#N/A							0	0	#N/A	0	#N/A	0	0	#N/A	0	#N/A
	0	#N/A	0	0	#N/A	#N/A							0	0	#N/A	0	#N/A	0	0	#N/A	0	#N/A
	0	#N/A	0	0	#N/A	#N/A							0	0	#N/A	0	#N/A	0	0	#N/A	0	#N/A

## Sheet: Intensity profile
X			Y
Gaussx		Sum	Gaussy		Sum
2.09088	8.06796	73823	0.815402	5.16243	56697.2
2.11488	7.60117		0.826025	6.01267				FWHMx			FWHMy
2.13903	6.04113		0.836737	6.11406
2.1635	5.65063		0.847607	5.83171				A	67.711		A	68.995
2.18812	6.85486		0.858566	4.70688				µ	190.639		µ	214.469
2.21306	7.87215		0.869687	4.9743				σ	72.2857		σ	71.9863
2.23825	11.9837		0.880935	4.70484
2.2636	11.3623		0.892274	5.21084				FWHMx	170.22		FWHMy	169.515
2.28928	11.4205		0.90378	3.21528
2.31512	16.3304		0.91538	4.00088
2.34129	21.3556		0.927149	5.13726
2.36763	19.7293		0.939013	5.16874
2.39431	19.9648		0.951049	8.4946
2.42124	23.4078		0.963222	8.66112
2.44834	18.8014		0.975493	9.39488
2.47579	15.7443		0.987941	10.1975
2.50341	15.3053		1.00049	10.1373
2.53137	15.1603		1.01322	8.5333
2.55961	12.623		1.02609	8.15165
2.58802	10.3573		1.03906	7.70915
2.61679	14.7895		1.05222	6.0835
2.64573	16.8196		1.06549	5.95708
2.67504	19.3596		1.07894	5.74109
2.70453	18.2369		1.0925	6.00886
2.73439	18.1426		1.10626	6.20331
2.76452	15.8593		1.12016	6.38441
2.79484	20.4653		1.13417	8.41131
2.82554	18.701		1.14839	6.52655
2.85642	17.9283		1.16271	5.00546
2.88768	14.5101		1.17724	4.98255
2.91923	16.7802		1.19192	4.40445
2.95097	17.1365		1.20672	3.70362
2.98311	15.9352		1.22173	3.33126
3.01543	14.1577		1.23685	3.86614
3.04815	11.298		1.25218	3.9169
3.08106	9.24672		1.26763	4.94158
3.11437	7.60395		1.2833	6.63629
3.14799	6.96701		1.29914	7.75769
3.1818	6.20059		1.31509	8.96587
3.21603	5.06059		1.33127	9.03741
3.25045	3.28354		1.34757	13.0229
3.28528	2.83422		1.3641	12.9262
3.32044	3.85716		1.3808	12.3412
3.35578	2.63191		1.39763	16.6756
3.39156	4.21127		1.41469	18.7949
3.42754	3.86617		1.43188	20.4985
3.46395	1.64595		1.4493	19.2835
3.50057	3.29433		1.46685	22.3138
3.53763	3.88789		1.48464	19.7168
3.57501	3.74187		1.50263	23.1946
3.6126	5.86513		1.52074	24.3904
3.65063	9.56767		1.5391	29.1762
3.68888	11.9365		1.55759	37.1931
3.72758	11.8633		1.57633	46.5201
3.76662	15.1047		1.59527	61.942
3.80586	15.0912		1.61435	78.0687
3.84558	21.926		1.63369	93.6794
3.8855	25.6177		1.65316	125.58
3.9259	26.3528		1.6729	148.282
3.96664	27.683		1.69284	163.463
4.0076	37.0796		1.71292	190.602
4.04904	29.3392		1.73327	226.913
4.09069	31.2191		1.75377	213.596
4.13283	31.1673		1.77454	221.651
4.1752	35.4752		1.79546	227.583
4.21805	35.5973		1.81665	211.038
4.26127	27.5104		1.83806	215.43
4.3047	25.1412		1.85962	211.696
4.34864	29.9905		1.88147	195.819
4.39281	28.968		1.90347	184.694
4.43748	26.6196		1.92576	171.59
4.48252	22.0484		1.94827	161.255
4.52779	17.9327		1.97094	142.078
4.57358	15.8366		1.9939	142.575
4.6196	11.8322		2.01703	128.296
4.66614	9.78161		2.04045	122.59
4.71292	10.2175		2.06404	113.722
4.76022	8.04675		2.08793	122.232
4.80791	5.23948		2.11206	101.577
4.85583	6.61657		2.13635	84.9485
4.9043	6.51273		2.16096	88.7428
4.95299	7.42621		2.18573	87.8657
5.00224	5.08034		2.21083	85.8824
5.05188	4.96987		2.23616	85.5872
5.10176	5.4997		2.26167	90.0872
5.15219	7.55045		2.28751	90.9047
5.20287	9.68911		2.31351	101.862
5.2541	7.40327		2.33985	95.3816
5.30558	3.85422		2.36636	96.4548
5.35763	3.46395		2.39321	99.8858
5.41009	2.63838		2.42032	95.2142
5.46279	3.20521		2.4476	88.5217
5.51607	3.84955		2.47524	87.418
5.5696	2.71987		2.50305	85.2751
5.62371	3.81964		2.53121	86.4322
5.67824	3.65711		2.55964	76.2296
5.73302	5.99359		2.58825	65.1935
5.7884	3.09234		2.61723	66.0396
5.84402	2.85739		2.64638	56.3974
5.90024	3.51471		2.6759	51.3787
5.95672	3.39769		2.70561	52.844
6.0138	2.11701		2.73569	55.5295
6.07132	2.38479		2.76605	49.9177
6.12909	1.29893		2.7966	44.1852
6.18748	0.219697		2.82753	38.3702
6.24612	0.276442		2.85866	33.6115
6.30539	0.391761		2.89017	35.0741
6.3651	0.586904		2.92197	29.8382
6.42507	1.46248		2.95396	29.8984
6.48567	1.52061		2.98635	34.2359
6.54653	0.717873		3.01893	34.3673
6.60803	0.863921		3.05192	34.6035
6.66998	0.454033		3.08521	35.2074
6.73219	0.623645		3.1187	35.1056
6.79505	0.972489		3.1526	33.9003
6.85817	1.93719		3.1867	43.2004
6.92195	0.410304		3.22122	47.0169
6.98599	0.527822		3.25593	59.6797
7.05069	2.28556		3.29108	55.5416
7.11586	1.92443		3.32654	56.9793
7.18129	1.44002		3.3622	61.1368
7.2474	2.11005		3.3983	65.2832
7.31376	2.27448		3.4346	49.7434
7.38081	2.06781		3.47134	52.1177
7.44834	1.43655		3.50841	48.0122
7.51612	3.20438		3.54569	40.5362
7.5846	4.55481		3.58342	38.3356
7.65334	5.98615		3.62136	43.0315
7.72278	6.7877		3.65976	37.472
7.79248	6.89704		3.69837	35.1617
7.86289	7.03689		3.73744	34.7741
7.93378	8.35915		3.77685	32.1494
8.00494	9.0268		3.81648	40.1527
8.07681	7.36465		3.85658	32.2376
8.14895	8.39814		3.8969	25.1562
8.2218	12.9607		3.9377	25.6907
8.29516	9.93347		3.97885	24.1872
8.36877	12.8474		4.02022	31.7294
8.44312	13.6484		4.06208	21.9476
8.51774	12.3227		4.10416	20.9493
8.59309	13.7872		4.14673	17.3012
8.6687	11.7313		4.18953	21.5748
8.74506	11.3814		4.23283	20.0674
8.82193	12.6023		4.2765	22.3407
8.89905	22.8689		4.3204	22.6957
8.97694	15.0976		4.3648	19.9496
9.05508	13.5138		4.40944	13.9216
9.13399	14.801		4.45459	12.2619
9.21342	13.5452		4.50012	9.26335
9.2931	12.4962		4.54589	8.45188
9.37355	10.0701		4.59218	7.0805
9.45427	13.6584		4.6387	6.76987
9.53576	9.42758		4.68576	6.96557
9.61752	6.31911		4.73306	5.5434
9.70005	5.21823		4.78089	3.10749
9.78312	3.45024		4.82912	4.27571
9.86644	1.68782		4.87759	3.79242
9.95055	1.75416		4.9266	4.40326
10.0349	2.6591		4.97586	3.36186
10.1201	0.741495		5.02568	2.42962
10.2058	0.250497		5.0759	3.21451
10.2918	1.00388		5.12636	2.87487
10.3785	1.08195		5.17738	4.23131
10.4656	2.36404		5.22866	2.32393
10.5534	0.576237		5.2805	2.13188
10.6418	2.2654		5.33277	1.86933
10.7304	2.97871		5.38527	1.24262
10.8199	5.65032		5.43836	1.22177
10.9096	6.69429		5.49171	0.524023
11.0001	3.35328		5.54564	0.823488
11.0909	3.06148		5.59982	1.433
11.1825	3.34885		5.6546	0.424713
11.2747	3.79166		5.70981	0.097401
11.3671	4.40371		5.76527	1.00066
11.4604	4.56481		5.82134	0.508457
11.5539	5.59244		5.87766	0.447882
11.6482	3.38294		5.9346	0.525337
11.7431	3.95242		5.99198	2.04468
11.8383	5.14345		6.04961	2.94463
11.9343	2.38335		6.10786	4.72339
12.0305	3.37882		6.16638	7.48964
12.1277	3.87792		6.22553	4.72833
12.225	0.430715		6.28493	4.13662
12.3232	0.179494		6.34498	6.51231
12.422	1.02493		6.40547	8.02037
12.521	0.631344		6.46623	9.47082
12.6209	0.46115		6.52764	7.66881
12.721	0.592211		6.58931	6.89742
12.8221	0.0411869		6.65163	7.91842
12.9236	0.0229156		6.71442	6.10081
13.0254	0.243423		6.77747	4.63856
13.1281	0.53479		6.84118	5.95367
13.231	0.530532		6.90516	3.18778
13.3348	0.0670649		6.96982	5.72492
13.4389	0.212306		7.03474	7.62954
13.5438	0.186018		7.10034	9.11051
13.6493	0.109225		7.16641	6.70751
13.755	0.325597		7.23275	7.06415
13.8616	0.00401547		7.29979	2.74404
13.9685	0.024328		7.36708	2.6358
14.0762	0.127751		7.43508	4.52591
14.1845	0.7495		7.50356	2.07428
14.2931	0.731995		7.57231	1.04978
14.4025	1.03655		7.64177	0.20433
14.5122	3.71628		7.7115	0.0408432
14.6227	4.59948		7.78194	0.0114357
14.7335	4.89128		7.85265	0.0190311
14.8452	5.51464		7.92408	0.00804215
14.9575	6.54079		7.99601	0.174647
15.07	9.69496		8.06821	0.305373
15.1834	10.9037		8.14114	0.0675672
15.297	10.2604		8.21434	0.0618697
15.4115	13.384		8.28828	0.0319963
15.5266	12.2179		8.36272	0.131567
15.6419	12.4348		8.43744	0.451365
15.7581	10.9438		8.5129	0.279314
15.8746	15.3527		8.58864	0.112584
15.9919	16.6164		8.66513	0.157074
16.1098	23.1644		8.74213	0.151345
16.228	21.8833		8.81941	0.269783
16.347	21.8566		8.89745	0.00383817
16.4662	27.5357		8.97576	0.0372269
16.5864	25.3968		9.05484	0.0201811
16.7068	29.6402		9.13419	0.344911
16.8281	28.8905		9.21432	0.0010613
16.95	22.3253		9.29498	0.373589
17.072	25.5986		9.37591	0.281211
17.195	23.2025		9.45762	0.0748446
17.3182	20.3009		9.53961	1.60426
17.4423	25.1419		9.62239	0.262159
17.5669	26.8587		9.7057	0.0708631
17.6918	28.4342		9.78928	0.245144
17.8176	27.7145		9.87367	0.756959
17.9435	28.9886		9.95832	0.0367416
18.0704	27.1879		10.0438	0.00879525
18.1975	25.382		10.1295	0.00491588
18.3255	25.4759		10.2161	0.105925
18.454	17.6479		10.3032	0.205348
18.5827	13.7244		10.3905	2.55971
18.7124	14.702		10.4787	2.28945
18.8422	13.1524		10.5671	1.39888
18.973	12.018		10.6564	0.957116
19.1043	17.5973		10.7463	3.13734
19.2358	16.4898		10.8363	2.60645
19.3682	11.6628		10.9273	2.05517
19.5007	6.30066		11.0185	1.59311
19.6342	3.91255		11.1105	3.51986
19.7678	2.94031		11.2028	2.94237
19.9024	5.50475		11.296	2.16382
20.0375	4.81253		11.3897	1.34214
20.1728	3.85487		11.4837	1.6399
20.309	2.77317		11.5785	0.744637
20.4453	3.72369		11.6736	0.215499
20.5826	2.55411		11.7696	0.0421971
20.7204	6.44736		11.8661	0.234152
20.8583	4.59099		11.9629	0.180295
20.9971	3.64667		12.0605	0.14927
21.1361	4.83372		12.1585	0.0218287
21.276	2.89337		12.2572	0.117481
21.416	3.90214		12.3563	0.956706
21.5569	6.69851		12.4562	0.352581
21.6984	7.14725		12.5567	0.216399
21.84	7.06913		12.6575	0.479613
21.9825	14.7602		12.7591	1.2663
22.1251	19.7481		12.861	0.339673
22.2686	20.7009		12.9638	0.151577
22.4127	21.0184		13.0671	0.0249227
22.5568	17.123		13.1707	0.0501011
22.7019	18.6137		13.2752	5.83449e-08
22.847	18.3833		13.38	0.181655
22.993	19.7407		13.4857	0.212751
23.1396	25.524		13.5919	0.0819175
23.2862	28.877		13.6984	0.746736
23.4338	33.8875		13.8058	0.391184
23.5814	33.2801		13.9134	0.156833
23.7299	34.9416		14.0219	0.006614
23.8785	31.0506		14.1307	0.0980285
24.028	31.1836		14.2404	0.0641551
24.178	39.6098		14.3507	0.721314
24.328	46.4093		14.4612	1.02149
24.479	46.4224		14.5727	1.90562
24.63	47.2911		14.6843	1.94261
24.7819	42.3796		14.7969	0.6753
24.9342	30.8007		14.9101	1.59991
25.0866	26.1284		15.0235	1.02814
25.2399	31.5619		15.1379	0.770392
25.3932	36.6712		15.2524	2.1502
25.5474	37.293		15.368	1.79947
25.7016	36.2065		15.4837	4.06554
25.8567	41.2063		15.6004	3.06125
26.0123	37.1696		15.7176	3.56713
26.1678	28.88		15.8351	0.340733
26.3243	22.024		15.9535	0.446763
26.4807	15.7711		16.0721	4.68616e-08
26.638	20.1145		16.1917	0.102914
26.7958	12.506		16.3119	0.0128007
26.9535	10.4231		16.4322	0.322378
27.1121	13.2736		16.5535	0.571327
27.2706	12.7494		16.6751	1.30085
27.4301	10.4736		16.7975	0.520083
27.5895	4.60388		16.9202	0.574414
27.7498	4.77052		17.0438	0.131307
27.9104	2.96855		17.1681	0.024632
28.071	2.15483		17.2924	0.478795
28.2325	1.29671		17.4178	0.0200445
28.3939	1.80609		17.5434	0.00616745
28.5562	1.53115		17.6699	0.365167
28.7189	0.902831		17.797	0.591192
28.8814	1.84828		17.9243	0.144747
29.0449	1.39797		18.0525	0.589984
29.2082	5.6942		18.1809	3.76482
29.3723	5.6727		18.3103	2.01557
29.5364	6.16666		18.4399	3.04871
29.7013	8.16531		18.5704	6.10283
29.8666	6.02254		18.7015	10.8999
30.0317	8.4489		18.8327	18.235
30.1977	10.0267		18.965	14.7693
30.3635	13.7671		19.0974	11.3938
30.5302	17.6575		19.2307	15.7962
30.6972	19.9167		19.3647	24.866
30.864	17.4961		19.4988	31.0322
31.0317	16.1043		19.6338	36.7093
31.1992	12.4637		19.769	48.7416
31.3675	17.8137		19.9052	41.4273
31.5362	10.2719		20.0419	38.3786
31.7046	4.26014		20.1788	32.5334
31.8739	4.8765		20.3167	27.5737
32.0429	7.08418		20.4546	32.8998
32.2128	8.50237		20.5936	28.9562
32.3824	14.8318		20.7327	35.345
32.5529	6.80717		20.8727	39.9769
32.7236	12.9499		21.0133	43.0368
32.8941	20.734		21.1541	39.1908
33.0653	13.2747		21.2958	33.8452
33.2364	16.2164		21.4376	33.3512
33.4082	24.4597		21.5803	26.9978
33.5803	18.3205		21.7237	28.6415
33.752	12.0467		21.8671	28.9399
33.9246	17.5319		22.0115	37.5032
34.0969	28.0569		22.156	37.7802
34.2699	29.2404		22.3014	32.045
34.4427	35.7996		22.447	28.2233
34.6162	38.8352		22.5935	20.6433
34.7899	42.322		22.7405	33.6753
34.9633	48.3572		22.8876	34.6279
35.1375	45.4788		23.0357	35.233
35.3113	34.5381		23.1839	43.4292
35.4859	42.229		23.333	43.5418
35.6607	41.6599		23.4827	47.7159
35.835	43.9827		23.6324	42.3456
36.0102	39.4646		23.783	42.314
36.1849	30.8085		23.9337	49.0353
36.3604	39.4676		24.0854	39.743
36.5355	41.9401		24.2371	43.2254
36.7113	48.9836		24.3898	44.3781
36.8873	41.1573		24.543	34.3967
37.0628	37.252		24.6962	41.8759
37.2391	41.1805		24.8503	41.0846
37.4149	35.8422		25.0045	33.6921
37.5915	42.995		25.1596	27.2383
37.7681	54.8889		25.3153	23.0665
37.9443	61.5331		25.4709	16.0166
38.1212	74.2163		25.6275	10.3965
38.2976	74.7811		25.784	6.45323
38.4747	74.2233		25.9416	10.4468
38.6513	73.1779		26.099	5.83052
38.8286	70.5159		26.2575	0.922778
39.0059	73.471		26.4164	1.9885
39.1828	67.4186		26.5753	0.645483
39.3603	82.3152		26.7352	0.399503
39.5373	68.0586		26.8949	0.160998
39.7149	67.0741		27.0557	0.208677
39.8925	71.0133		27.2169	0.462429
40.0697	65.7766		27.378	3.97566
40.2474	62.9137		27.5401	3.7684
40.4246	63.2951		27.7021	1.32491
40.6024	60.3919		27.865	1.43404
40.7802	44.3747		28.0284	4.52773
40.9575	43.6999		28.1916	2.95077
41.1353	45.3228		28.3558	5.23436
41.3126	45.0587		28.5199	7.79845
41.4904	53.2418		28.685	2.97367
41.6676	49.2907		28.8499	6.01825
41.8454	56.1812		29.0157	9.37805
42.0232	53.9955		29.182	13.2715
42.2003	58.7186		29.3481	13.9128
42.378	61.7683		29.5152	15.6558
42.555	64.2311		29.6821	25.0544
42.7326	65.3284		29.8499	23.5839
42.9101	61.046		30.0181	24.8195
43.087	63.1446		30.1861	19.8986
43.2643	52.952		30.3551	16.2855
43.441	50.4159		30.5238	16.1095
43.6182	33.1637		30.6935	12.3171
43.7947	32.1104		30.863	10.4173
43.9717	24.4696		31.0334	14.0459
44.1485	16.4669		31.2042	8.33154
44.3247	21.071		31.3747	9.72877
44.5013	12.1503		31.5461	1.94453
44.6772	2.35177		31.7174	0.935176
44.8536	0.387243		31.8895	0.0762557
45.0298	0.141888		32.0619	0.0213989
45.2053	0.0153894		32.2341	0.194408
45.3811	0.0224485		32.4072	0.006249
45.5563	0.884863		32.58	0.255002
45.7318	1.57176		32.7537	1.36718
45.9066	0.749926		32.9271	4.9182
46.0817	2.49209		33.1014	3.3131
46.2567	0.410994		33.276	12.4325
46.4309	0.585648		33.4503	30.3567
46.6054	0.877239		33.6254	36.4942
46.7792	0.235581		33.8003	25.0972
46.9533	0.0610347		33.976	34.7489
47.1271	0.613561		34.152	44.249
47.3002	0.0977521		34.3277	43.2248
47.4735	0.373187		34.5042	55.1462
47.6461	0.450316		34.6803	62.692
47.8189	1.45538		34.8573	48.4474
47.9909	1.31584		35.034	66.6718
48.1632	0.880184		35.2114	64.4334
48.3352	2.41484		35.3891	69.7498
48.5063	2.63064		35.5665	69.1123
48.6777	0.493818		35.7446	80.7341
48.8483	7.44997		35.9224	91.6308
49.019	5.61231		36.101	99.2086
49.1895	5.47315		36.2797	82.4974
49.359	6.12387		36.4581	86.4656
49.5288	10.3447		36.6372	106.084
49.6977	7.93268		36.816	93.0084
49.8668	5.10973		36.9955	79.6304
50.0349	3.5647		37.1746	89.3534
50.2033	1.27301		37.3544	72.2183
50.3712	2.35235		37.5344	59.4832
50.5383	0.816995		37.714	58.1638
50.7055	0.111262		37.8943	49.8877
50.8717	0.0825465		38.0742	37.9283
51.0381	0.0139515		38.2548	43.0057
51.204	0.200562		38.4355	38.4535
51.369	0.862017		38.6157	46.539
51.5342	0.128992		38.7967	48.3428
51.6983	0.254616		38.9772	33.4846
51.8625	1.44004		39.1584	35.8376
52.0263	0.00535602		39.3396	23.6645
52.1891	0.0853636		39.5204	31.4833
52.3519	0.602472		39.7018	29.3487
52.5138	2.40823		39.8828	22.8148
52.6756	1.85468		40.0644	18.185
52.8365	2.80895		40.2455	27.0906
52.9974	1.00521		40.4272	21.3821
53.1578	1.93827		40.609	21.9104
53.3171	5.58924		40.7902	23.1255
53.4765	2.31164		40.9721	12.9611
53.6348	1.74608		41.1534	9.41854
53.7931	0.118618		41.3353	7.37927
53.9508	0.734502		41.5172	3.32522
54.1075	3.86877		41.6986	8.31161
54.2641	6.59077		41.8805	10.7823
54.4197	13.193		42.0619	12.3335
54.5752	22.9221		42.2439	8.59286
54.7296	31.7986		42.4252	8.30251
54.8839	34.6938		42.6071	11.1657
55.0377	15.8266		42.789	6.99759
55.1903	6.10833		42.9703	4.42958
55.3428	2.5072		43.1521	2.62718
55.4942	0.0480584		43.3332	1.76924
55.6455	0.0908478		43.5149	0.689766
55.7961	0.000931736		43.6966	1.43173
55.9456	0.0945322		43.8775	0.554089
56.095	0.0433116		44.059	1.77314
56.2432	2.5119		44.2398	4.46594
56.3912	1.04933		44.4211	9.00467
56.5381	0.986206		44.6017	21.8104
56.6848	0.669607		44.7828	52.3128
56.8308	0.0878548		44.9638	116.476
56.9756	1.11038		45.1441	171.602
57.1203	0.00107291		45.3248	204.941
57.2637	0.667161		45.5048	246.929
57.4069	1.41156		45.6853	314.254
57.5494	0.000940034		45.8656	336.841
57.6907	0.122465		46.0451	377.885
57.8317	0.308959		46.2251	451.558
57.9715	2.02271		46.4043	509.999
58.111	1.83494		46.5839	498.006
58.2498	2.66159		46.7634	513.549
58.3873	4.75841		46.942	578.035
58.5246	8.96491		47.1211	602.434
58.6606	5.59051		47.2993	590.067
58.7962	5.32157		47.4779	600.72
58.9307	2.28917		47.6557	516.307
59.0648	0.15935		47.8338	512.482
59.1981	1.50349		48.0117	476.91
59.3301	2.19993		48.1888	385.58
59.4618	3.10259e-05		48.3662	299.376
59.5922	0.297333		48.5428	221.668
59.7222	1.17654		48.7196	147.071
59.8513	7.17942		48.8962	84.9403
59.9793	11.1259		49.0719	60.9365
60.1067	11.0172		49.2479	31.734
60.2329	12.7479		49.423	25.7756
60.3587	7.06852		49.5984	17.2357
60.4831	0.207066		49.7729	11.1321
60.6071	1.63138		49.9476	6.23027
60.7303	6.53948		50.122	4.58153
60.8521	7.9513		50.2956	3.57947
60.9734	18.6648		50.4693	7.49084
61.0935	25.6637		50.6421	9.85421
61.213	24.0356		50.815	26.0157
61.3316	15.3054		50.9877	26.2322
61.4489	28.9358		51.1593	24.9686
61.5657	57.1438		51.3312	57.1447
61.6811	83.2692		51.5021	62.2775
61.796	91.9972		51.6731	40.0292
61.9096	102.891		51.8432	38.2143
62.0225	103.709		52.0134	24.3074
62.1346	116.028		52.1832	17.6758
62.2453	93.6369		52.352	8.89442
62.3554	76.3041		52.521	11.208
62.4641	78.0175		52.6889	5.50145
62.5723	87.5312		52.8569	5.33017
62.6794	73.1326		53.0244	2.86009
62.7853	73.7304		53.1909	0.706022
62.8904	73.1056		53.3575	0.0855393
62.9942	78.037		53.5231	2.32925
63.0974	96.3363		53.6887	7.95174
63.1992	89.0229		53.8532	14.8953
63.3003	116.566		54.0178	25.6514
63.4004	125.641		54.1819	26.3361
63.4991	159.569		54.3449	29.7153
63.5972	150.593		54.5079	23.056
63.6938	139.09		54.6698	35.6385
63.7898	110.926		54.8317	29.946
63.8847	103.652		54.993	36.6318
63.9782	70.2449		55.1533	50.4565
64.0709	44.6512		55.3135	51.8093
64.1623	27.5967		55.4726	57.1546
64.253	13.9938		55.6316	81.1745
64.3425	1.85992		55.79	97.8123
64.4307	0.126518		55.9473	106.809
64.5181	0.262011		56.1045	85.7036
64.6041	2.33809		56.2606	72.4831
64.6893	6.30598		56.4166	72.5317
64.7731	7.16201		56.5714	73.2543
64.8561	12.9138		56.726	83.7984
64.938	13.0758		56.8801	79.8015
65.0185	2.18405		57.0329	70.5892
65.0981	2.51411		57.1856	45.0742
65.1764	0.0211809		57.3372	38.7079
65.2538	5.80205		57.4885	16.972
65.33	8.38094		57.6392	5.70804
65.4049	9.50244		57.7886	0.116775
65.4789	7.88834		57.9379	0.833333
65.5515	11.087		58.0859	0.598253
65.6232	18.3442		58.2337	1.38216
65.6935	23.9209		58.3804	0.880465
65.7629	42.3269		58.5267	1.28998
65.8311	64.3026		58.6723	1.43895
65.898	89.6362		58.8167	2.10818
65.9639	141.057		58.9609	3.12316
66.0284	128.32		59.1037	2.38134
66.0919	129.788		59.2463	1.40418
66.1543	163.73		59.3881	0.413558
66.2153	196.799		59.5287	0.0653941
66.2753	266.803		59.6689	0.00819059
66.3339	370.819		59.8079	0.0333887
66.3916	411.925		59.9465	0.0974
66.4478	432.731		60.0839	0.0402197
66.5031	463.061		60.2208	2.29088
66.5571	504.245		60.357	4.72721
66.6098	485.221		60.4919	8.60324
66.6614	491.088		60.6263	9.33273
66.7116	531.632		60.7596	2.05679
66.7609	592.394		60.8923	0.0145018
66.8088	720.448		61.0242	0.329743
66.8555	744.822		61.1549	0.38458
66.901	832.985		61.285	1.0239
66.9452	839.649		61.4139	3.89514
66.9883	836.608		61.5423	7.06347
67.0301	833.652		61.6694	6.30979
67.0707	828.069		61.796	11.2704
67.1101	787.463		61.9216	0.951117
67.1482	757.725		62.046	4.94077
67.1851	755.176		62.1699	4.15972
67.2207	773.772		62.2924	5.54375
67.2552	808.748		62.4144	3.99255
67.2884	757.057		62.5354	6.62547
67.3203	738.736		62.6551	1.04652
67.351	745.572		62.7742	0.00184381
67.3804	695.027		62.892	2.24501
67.4087	692.712		63.0092	8.94333
67.4357	786.378		63.1255	6.8931
67.4613	741.777		63.2404	9.9008
67.4858	714.819		63.3546	10.9615
67.509	720.947		63.4675	20.5493
67.5309	683.351		63.5798	14.1692
67.5516	623.672		63.6907	20.5329
67.571	577.541		63.801	25.8286
67.5892	500.846		63.9102	43.16
67.6061	431.996		64.0181	52.1458
67.6218	381.962		64.1253	62.9103
67.6361	373.509		64.2311	82.978
67.6493	361.503		64.3362	98.6058
67.6611	312.786		64.4403	121.545
67.6717	258.411		64.543	128.664
67.6811	233.332		64.645	154.41
67.6891	203.193		64.7456	128.652
67.696	167.968		64.8454	123.177
67.7015	152.641		64.9439	143.853
67.7058	88.9576		65.0416	141.186
67.7088	43.8154		65.1382	168.449
67.7105	20.6632		65.2334	147.523
67.711	9.02762		65.3278	117.988
67.7102	4.86373		65.4209	124.719
67.7082	1.80054		65.5131	117.531
67.7048	0.198174		65.6042	150.933
67.7003	0.103784		65.6939	161.214
67.6944	1.83276		65.7828	181.702
67.6873	8.24661		65.8703	223.173
67.6789	12.8307		65.9569	233.824
67.6693	6.81143		66.0421	283.553
67.6583	12.3964		66.1265	265.638
67.6462	23.6678		66.2097	277.336
67.6327	32.6858		66.2915	249.669
67.618	53.2803		66.3724	246.212
67.6021	57.8863		66.452	239.632
67.5849	72.4178		66.5306	228.178
67.5664	72.0506		66.608	229.859
67.5467	73.9559		66.684	200.92
67.5256	71.5723		66.7591	246.874
67.5034	75.0985		66.8328	210.749
67.4799	66.2483		66.9055	186.048
67.4552	53.6409		66.9769	153.11
67.4292	60.2728		67.0472	146.268
67.4019	84.7313		67.1164	116.521
67.3734	83.8654		67.1841	109.132
67.3436	68.6795		67.2509	66.488
67.3127	59.7262		67.3163	44.5646
67.2804	63.586		67.3806	15.9955
67.2469	60.4017		67.4438	9.62972
67.2122	58.6617		67.5055	4.94756
67.1762	79.6214		67.5662	3.11954
67.1391	78.5714		67.6255	0.125049
67.1006	64.0587		67.6838	5.3936
67.0608	48.8454		67.7408	2.11086
67.02	23.2326		67.7964	11.2671
66.9778	4.77049		67.851	24.1846
66.9346	6.82608		67.9042	20.2683
66.8899	10.4772		67.9563	43.3127
66.8442	7.59962		68.0069	60.003
66.7972	16.2028		68.0565	59.9612
66.7489	38.9311		68.1049	55.9895
66.6995	45.6832		68.1518	35.6047
66.6488	74.3703		68.1977	24.5256
66.5971	88.3631		68.2421	21.2898
66.5439	120.592		68.2854	14.5983
66.4896	133.234		68.3275	9.61377
66.4343	116.773		68.3682	6.61747
66.3775	102.124		68.4077	8.31122
66.3198	88.9096		68.4458	1.05285
66.2607	79.0655		68.4828	0.307696
66.2006	74.9397		68.5184	0.60001
66.1391	83.7516		68.5528	0.0113549
66.0764	61.546		68.586	0.26102
66.0128	73.1605		68.6178	6.06895
65.9478	54.4509		68.6484	2.34986
65.8818	74.4547		68.6776	0.177575
65.8145	71.2769		68.7056	0.313569
65.746	49.8218		68.7324	0.0218953
65.6765	30.8881		68.7577	0.603193
65.6057	19.7144		68.7819	0.122002
65.5339	14.9881		68.8047	0.343297
65.4608	13.9795		68.8263	5.08232
65.3868	7.94166		68.8465	11.3463
65.3114	11.9163		68.8655	17.5077
65.2349	13.9492		68.8832	22.4925
65.1574	21.4021		68.8996	10.3779
65.0786	22.3308		68.9147	13.3845
64.999	24.3077		68.9285	17.9594
64.918	36.5173		68.941	31.6099
64.8358	51.5467		68.9522	23.2418
64.7528	75.9567		68.9621	21.098
64.6685	99.3083		68.9707	15.7908
64.5833	118.174		68.978	16.0236
64.4967	128.394		68.984	11.8781
64.4094	132.323		68.9887	10.3077
64.3206	133.519		68.9921	6.11701
64.2308	98.1252		68.9942	3.90205
64.1402	85.6128		68.995	7.16234
64.0483	59.7941		68.9945	8.72524
63.9555	39.5633		68.9927	5.57645
63.8615	29.7598		68.9895	4.40556
63.7663	17.8829		68.9851	3.29942
63.6704	0.236229		68.9794	2.51423
63.5732	9.48579		68.9724	0.868284
63.4752	22.8882		68.9641	0.416377
63.3759	56.9885		68.9545	2.78019
63.2759	63.5367		68.9436	4.13908
63.1745	81.9668		68.9314	13.3897
63.0722	112.951		68.9179	27.1786
62.9691	128.46		68.9031	32.9186
62.8647	114.11		68.887	40.4087
62.7596	117.581		68.8697	56.2836
62.6532	120.793		68.851	69.1849
62.5458	97.7839		68.831	91.626
62.4378	99.9942		68.8097	100.368
62.3284	84.1176		68.7871	83.6156
62.2185	102.015		68.7633	61.7082
62.1072	135.118		68.7382	43.3862
61.9949	130.933		68.7117	24.3559
61.882	121.532		68.6841	13.8542
61.7679	115.381		68.655	7.02913
61.6531	115.831		68.6248	8.68518
61.5371	85.2249		68.5932	7.20844
61.4205	77.3545		68.5605	11.0484
61.3026	40.6081		68.5263	34.8308
61.1837	15.2153		68.4909	42.6134
61.0644	5.58725		68.4543	46.2655
60.9437	1.21702		68.4164	74.0554
60.8226	1.59556		68.3772	119.716
60.7001	5.39174		68.3367	129.053
60.5768	11.6785		68.295	158.413
60.453	21.6789		68.2521	199.989
60.3279	26.4553		68.2078	298.807
60.2023	30.6198		68.1623	409.943
60.0755	55.9758		68.1155	458.232
59.9482	89.7421		68.0676	481.441
59.8197	81.411		68.0183	612.587
59.6903	99.6191		67.9677	706.281
59.5606	137.357		67.9161	776.815
59.4295	173.7		67.8631	985.529
59.2981	205.868		67.8089	990.503
59.1654	237.731		67.7534	1011.42
59.0319	252.137		67.6967	937.709
58.8981	289.785		67.6389	897.856
58.763	278.176		67.5796	837.654
58.6276	311.504		67.5194	730.821
58.4909	344.924		67.4577	579.834
58.3539	360.557		67.3951	469.477
58.2158	342.485		67.331	397.64
58.0768	329.26		67.2657	348.405
57.9376	341.213		67.1994	302.453
57.7971	307.462		67.1317	232.358
57.6564	296.166		67.063	197.123
57.5144	284.936		66.9929	151.619
57.3718	292.194		66.9217	120.799
57.2289	301.591		66.8494	114.301
57.0848	286.26		66.7758	93.2892
56.9405	269.367		66.7012	69.6511
56.795	280.711		66.6252	39.4124
56.6493	285.377		66.5482	33.7324
56.5025	252.59		66.4699	27.191
56.3549	253.763		66.3904	6.0344
56.2072	210.732		66.31	6.42016
56.0584	211.856		66.2282	0.000478992
55.9093	195.475		66.1455	0.00638266
55.7592	197.574		66.0614	0.824989
55.6084	176.199		65.9761	1.97191
55.4575	159.658		65.89	2.5781
55.3054	177.618		65.8025	4.31617
55.1532	187.522		65.7142	12.3495
55	168.106		65.6244	22.7352
54.8461	181.891		65.5336	32.126
54.6921	165.725		65.4419	40.6967
54.5371	147.081		65.3488	41.5472
54.3819	106.105		65.2549	31.3805
54.2257	57.7713		65.1597	33.0298
54.0695	50.9535		65.0636	41.5768
53.9121	33.8532		64.9662	34.8166
53.7543	13.675		64.8676	29.895
53.5964	7.69765		64.7683	27.5252
53.4374	11.411		64.6677	36.2124
53.2784	4.55714		64.5663	40.7678
53.1184	2.89969		64.4635	38.181
52.9579	0.662985		64.3596	25.1907
52.7974	2.38499		64.2551	39.3215
52.6359	2.50535		64.1492	43.0147
52.4744	3.76379		64.0425	34.2452
52.312	2.53819		63.9345	26.9771
52.1495	6.72487		63.8259	20.7962
51.9861	8.1146		63.7158	14.489
51.8222	13.6695		63.6048	3.94421
51.6584	15.4475		63.4931	0.00755386
51.4937	17.5339		63.3801	0.317685
51.329	20.7669		63.2664	0.679327
51.1633	28.4978		63.1514	0.304419
50.9973	28.7271		63.0353	0.389443
50.8313	27.8924		62.9187	1.35878
50.6644	29.4854		62.8008	1.38609
50.4977	35.2634		62.6822	3.32683
50.33	39.7534		62.5624	5.27636
50.1625	45.1425		62.4419	2.9281
49.9941	66.2757		62.3202	0.603319
49.8253	70.5128		62.1975	1.25718
49.6567	89.9021		62.0742	0.049587
49.4872	97.509		61.9497	1.16156
49.3178	125.699		61.8246	8.1555
49.1477	146.884		61.6982	7.26354
48.9771	161.265		61.5709	5.93654
48.8068	168.691		61.4431	7.85412
48.6357	190.734		61.314	9.9322
48.4647	182.14		61.1845	14.9196
48.293	192.235		61.0536	10.0049
48.1215	179.465		60.9224	7.93015
47.9491	175.539		60.7898	1.64756
47.7765	182.882		60.6563	2.9544
47.6041	159.97		60.5225	0.177425
47.431	153.675		60.3874	0.596057
47.2581	150.413		60.2518	2.11522
47.0844	109.858		60.115	2.9025
46.9105	102.792		59.9774	0.513071
46.7369	85.6669		59.8394	1.4056
46.5626	59.6768		59.7002	0.956327
46.3885	46.7657		59.5606	1.15974
46.2137	38.1843		59.4198	2.95066
46.0387	24.2374		59.2781	3.70551
45.8641	17.1322		59.1362	9.69585
45.6887	3.56725		58.993	24.541
45.5137	1.12488		58.8495	34.594
45.338	0.286074		58.7048	40.0634
45.1626	0.402329		58.5599	52.1031
44.9865	2.21554		58.4137	60.1405
44.8103	6.91847		58.2667	64.834
44.6345	7.45896		58.1196	55.8164
44.458	22.8735		57.9712	47.1463
44.2819	46.913		57.8226	35.1344
44.1051	54.9152		57.6728	36.4408
43.9282	78.8201		57.5223	27.5584
43.7518	74.4666		57.3716	12.2522
43.5747	59.2947		57.2197	9.89655
43.3981	53.0907		57.0677	3.91736
43.2208	61.3454		56.9145	0.636873
43.044	56.575		56.7611	1.75118
42.8665	60.4846		56.6066	0.685332
42.689	57.5474		56.4514	1.63819
42.512	40.2503		56.2961	4.53234
42.3344	29.9761		56.1396	2.18794
42.1572	9.77912		55.9831	4.85951
41.9795	1.87822		55.8254	6.00058
41.8018	0.373003		55.6671	6.9981
41.6245	3.39791		55.5087	12.7854
41.4467	14.3682		55.3493	18.983
41.2695	22.4513		55.1897	20.1744
41.0917	32.111		55.0291	18.2674
40.9144	34.4639		54.8684	21.7718
40.7366	51.9174		54.7066	6.26398
40.5588	53.5555		54.5443	2.18335
40.3815	53.4308		54.3819	0.0848761
40.2038	51.2652		54.2185	3.85074
40.0266	40.0652		54.0551	10.4537
39.8489	34.3925		53.8907	21.3625
39.6713	40.5127		53.7257	30.361
39.4942	30.4277		53.5607	36.016
39.3167	35.6013		53.3948	25.671
39.1398	28.5794		53.2288	22.1551
38.9624	24.0695		53.0619	17.0359
38.7856	19.1512		52.895	35.3058
38.6084	27.4865		52.7271	43.5873
38.4312	26.1694		52.5587	50.4897
38.2547	26.959		52.3904	70.5036
38.0777	24.8397		52.2212	79.6429
37.9015	35.9803		52.052	99.0431
37.7247	31.6026		51.8819	137.786
37.5481	31.0249		51.7114	142.628
37.3722	36.1534		51.541	148.925
37.1958	37.6555		51.3696	177.996
37.0202	45.4552		51.1984	204.891
36.8441	65.6662		51.0263	195.16
36.6681	64.2906		50.8537	200.77
36.4929	65.698		50.6814	198.372
36.3173	59.6049		50.5081	213.122
36.1424	65.7402		50.335	160.831
35.9672	72.3293		50.161	127.515
35.7926	67.2733		49.9873	102.068
35.6177	70.0187		49.8126	66.7312
35.443	52.3713		49.6376	44.0993
35.269	58.1458		49.4629	15.7045
35.0947	66.2859		49.2873	8.68285
34.9212	61.7097		49.1119	0.649
34.7473	56.961		48.9357	0.00964036
34.5736	36.2833		48.7592	2.25998
34.4007	39.1095		48.5829	2.57458
34.2274	41.7151		48.4059	6.33033
34.055	31.4853		48.2291	14.671
33.8822	24.0189		48.0515	31.4482
33.7102	27.5388		47.8743	46.7615
33.538	25.57		47.6962	65.2674
33.366	19.2533		47.5179	78.1181
33.1948	15.6844		47.3399	75.6486
33.0233	18.207		47.1611	94.4801
32.8526	12.911		46.9827	64.7783
32.6816	25.0665		46.8035	51.4301
32.511	16.9256		46.6241	23.3798
32.3411	17.0977		46.4451	9.38972
32.171	12.3759		46.2654	2.92281
32.0018	10.8609		46.086	0.236079
31.8323	5.25183		45.9059	0.0824385
31.6636	5.25204		45.7262	3.09984
31.4947	3.06616		45.5458	4.19809
31.3262	2.72636		45.3653	4.67496
31.1585	0.753165		45.1851	3.13129
30.9905	2.39233		45.0043	6.0699
30.8234	0.81278		44.8239	5.5467
30.6562	0.00220278		44.6429	2.50739
30.4892	1.54337		44.4617	0.0331249
30.3232	0.756999		44.281	0.896047
30.1569	0.293006		44.0996	0.494878
29.9915	0.000319593		43.9187	1.94256
29.826	1.28906		43.7372	3.06354
29.6613	1.72764		43.5562	13.0511
29.4965	4.22657		43.3745	15.2382
29.332	4.05294		43.1928	9.13761
29.1684	6.13957		43.0115	6.34867
29.0047	6.19556		42.8297	0.763017
28.8419	4.73611		42.6484	7.40013
28.6789	3.13111		42.4665	20.8814
28.5163	3.40186		42.2846	40.643
28.3546	1.7597		42.1032	54.1156
28.1928	1.22178		41.9213	58.0366
28.032	0.133186		41.7399	66.0547
27.871	1.41241		41.558	71.8553
27.7104	2.77104		41.376	62.1292
27.5507	6.85455		41.1947	49.3628
27.3909	14.0138		41.0128	27.5979
27.2321	19.408		40.8315	31.1876
27.0731	32.0502		40.6497	31.6717
26.9151	35.6696		40.4685	19.9948
26.757	48.5098		40.2867	18.8618
26.5993	41.0888		40.105	22.9982
26.4426	36.4271		39.924	22.0216
26.2858	23.5388		39.7425	26.4769
26.13	27.3795		39.5616	29.1167
25.974	19.6999		39.3802	25.5239
25.8186	24.7837		39.1989	30.1349
25.6641	21.4049		39.0183	37.014
25.5095	17.7444		38.8372	25.3424
25.3559	23.2539		38.6568	24.0769
25.2022	26.5316		38.476	27.2125
25.0495	23.9844		38.2958	29.6905
24.8968	14.204		38.1152	25.8784
24.7445	18.4297		37.9347	30.1512
24.5932	7.36032		37.7549	31.7661
24.4419	9.01147		37.5748	24.9356
24.2915	5.95251		37.3953	27.9734
24.1412	4.3295		37.2154	22.5607
23.9913	1.72905		37.0357	29.2421
23.8423	0.693324		36.8567	34.3376
23.6934	0.33464		36.6774	35.1704
23.5455	0.25144		36.4988	25.1126
23.3975	0.114325		36.3198	20.2586
23.2505	1.90949		36.1415	27.2121
23.1036	4.09006		35.9629	29.3669
22.9571	2.73583		35.7845	21.9158
22.8116	4.00899		35.6069	25.2256
22.6662	1.16358		35.4289	20.4552
22.5217	0.442767		35.2518	20.7751
22.3773	0.308431		35.0743	20.1031
22.2333	1.03578		34.897	20.4763
22.0904	1.15513		34.7205	15.3946
21.9475	0.499652		34.5437	21.102
21.8055	0.00986473		34.3677	21.4102
21.6636	0.0131001		34.1914	25.2267
21.5227	0.0292624		34.016	23.9831
21.3819	0.463217		33.8402	22.057
21.2416	1.12024		33.6647	23.8788
21.1022	4.16755		33.49	27.6543
20.963	4.46064		33.3151	40.7133
20.8247	8.15968		33.141	45.0215
20.6865	7.3632		32.9667	51.2721
20.5488	12.6779		32.7926	55.8112
20.4121	10.687		32.6194	80.899
20.2755	11.6848		32.4459	80.4221
20.1399	19.0109		32.2734	108.126
20.0043	27.5833		32.1005	104.69
19.8693	32.733		31.928	76.8889
19.7353	29.4209		31.7564	65.9166
19.6014	27.4494		31.5846	69.1003
19.4684	31.0144		31.4136	72.9606
19.3356	29.5184		31.2424	66.8083
19.2038	18.0043		31.0722	63.2574
19.072	12.0311		30.9017	53.7711
18.9408	15.1599		30.7316	47.7006
18.8106	11.9805		30.5623	40.1226
18.6805	9.36407		30.3929	25.8424
18.5514	7.33326		30.2244	21.0685
18.4224	8.42499		30.0558	13.6404
18.294	10.3389		29.8875	6.37563
18.1665	9.93689		29.7201	0.470228
18.0392	12.5239		29.5526	0.0794052
17.9128	13.2741		29.386	1.58178
17.7866	10.8958		29.2193	4.99
17.6614	15.1456		29.0535	11.9214
17.5363	16.2863		28.8875	11.3905
17.4117	13.534		28.722	15.4051
17.2882	21.5578		28.5574	32.5485
17.1647	28.133		28.3926	39.0369
17.0423	47.4572		28.2289	50.8445
16.92	42.6006		28.065	49.0969
16.7983	53.1783		27.9015	37.6122
16.6775	48.5729		27.739	58.261
16.5569	53.6928		27.5764	58.4062
16.4372	61.8723		27.4148	46.1672
16.3177	69.7923		27.253	48.173
16.1992	90.8612		27.0923	32.6138
16.0808	88.602		26.9314	30.1796
15.963	82.2894		26.771	20.8245
15.8462	89.0796		26.6116	11.1037
15.7295	95.7669		26.4521	7.55104
15.6138	90.4035		26.2936	4.42404
15.4983	80.8058		26.135	0.515683
15.3833	94.231		25.9769	0.0446408
15.2693	105.886		25.8197	0.192238
15.1555	116.185		25.6626	2.89028
15.0426	108.706		25.5064	11.4548
14.9299	114.319		25.3502	20.0272
14.8181	113.103		25.1949	24.2362
14.7065	122.371		25.0397	24.6788
14.5955	118.84		24.8849	25.4128
14.4855	133.739		24.7311	22.7397
14.3756	136.437		24.5773	24.2786
14.2666	136.721		24.4245	30.693
14.1579	141.57		24.2717	25.6272
14.0497	144.156		24.1194	24.7579
13.9424	129.135		23.9681	18.9714
13.8354	131.08		23.8168	16.8455
13.7293	136.718		23.6665	16.0827
13.6233	139.501		23.5162	11.6707
13.518	135.958		23.3665	7.95001
13.4135	137.745		23.2177	5.83031
13.3093	135.87		23.069	4.08876
13.206	120.184		22.9212	6.98612
13.1028	114.363		22.7735	7.83178
13.0006	108.668		22.6268	9.67975
12.8986	88.9149		22.4802	11.2996
12.7972	99.8061		22.3341	11.8361
12.6967	95.8		22.1889	8.34599
12.5963	95.013		22.0439	8.42906
12.4969	86.0256		21.8998	11.432
12.3977	76.5484		21.7558	16.1969
12.2991	75.3812		21.6124	19.1939
12.2013	60.8682		21.4699	20.008
12.1038	46.1033		21.3276	19.0537
12.0071	34.0672		21.1862	24.9868
11.9107	27.9115		21.0449	23.4731
11.8151	21.0782		20.9046	24.9841
11.7198	17.3958		20.7644	24.3979
11.625	9.80502		20.6248	19.9396
11.5311	10.3209		20.4861	24.7063
11.4374	6.97325		20.3476	26.1132
11.3446	4.94716		20.2101	19.476
11.252	6.73351		20.0726	17.385
11.16	6.49962		19.9358	15.392
11.0688	5.98699		19.7999	14.0849
10.9778	4.49049		19.6641	11.7418
10.8877	6.90582		19.5294	7.86454
10.7978	5.15724		19.3947	10.2666
10.7088	5.9443		19.2611	5.87389
10.62	4.94518		19.1276	2.22967
10.5318	3.56047		18.9947	0.293301
10.4444	2.9627		18.8627	0.129331
10.3572	4.34065		18.7309	0.0690512
10.2708	5.99263		18.6001	2.39256
10.1847	3.59706		18.4694	3.09287
10.0991	5.67423		18.3394	4.24627
10.0144	7.39859		18.2102	12.6854
9.92985	6.22577		18.0813	22.4733
9.84613	6.63458		17.9533	20.3326
9.76267	5.21769		17.8255	21.6763
9.68	5.31024		17.6987	19.6479
9.59759	5.12981		17.572	22.1469
9.5157	5.77439		17.446	25.0093
9.4346	9.32021		17.3209	20.7119
9.35375	8.40623		17.1959	22.6601
9.27368	11.2106		17.072	23.0391
9.19387	16.579		16.9482	19.2658
9.11457	15.9834		16.825	21.419
9.03604	18.9352		16.7028	15.433
8.95777	16.0131		16.5808	10.6675
8.88026	14.9023		16.4597	8.37168
8.80301	12.7813		16.3388	7.99057
8.72626	14.8613		16.2185	8.15932
8.65027	20.1352		16.0992	6.22294
8.57454	19.8066		15.9801	5.23775
8.49955	23.5269		15.8619	6.8937
8.42482	20.8746		15.7439	8.06818
8.35083	21.8479		15.6269	5.25266
8.2771	23.7451		15.5101	3.95961
8.20387	26.1625		15.3939	6.32775
8.13136	25.3436		15.2786	3.67979
8.05912	28.1588		15.1636	3.04796
7.98759	22.7406		15.0494	3.92736
7.91633	15.721		14.9355	4.78016
7.84555	23.5958		14.8222	3.62056
7.77549	23.5789		14.7098	5.07446
7.70568	26.8191		14.5977	7.35339
7.63658	26.9197		14.4865	5.82515
7.56774	23.26		14.3755	7.78484
7.4996	26.9465		14.2654	8.0707
7.43171	27.7875		14.1556	9.09828
7.3643	32.2203		14.0463	5.82302
7.29758	36.4057		13.938	7.47435
7.23112	40.9623		13.8299	9.21563
7.16534	35.0353		13.7227	7.30245
7.09982	33.6781		13.6158	7.94478
7.03476	40.1593		13.5094	8.88765
6.97038	36.4698		13.4039	12.7525
6.90625	37.7838		13.2987	17.4413
6.84278	39.4273		13.1944	22.6451
6.77957	41.5835		13.0903	18.6266
6.71702	38.8887		12.9872	16.7355
6.65473	46.1758		12.8843	18.0372
6.59288	44.1921		12.7819	21.5581
6.53169	52.6468		12.6805	23.3184
6.47075	61.837		12.5793	14.9824
6.41045	60.6771		12.479	22.4659
6.3504	57.0433		12.3789	16.8032
6.2908	52.3337		12.2794	16.2148
6.23182	57.7991		12.1808	15.6552
6.1731	57.5519		12.0825	12.0237
6.11501	78.1685		11.985	9.93817
6.05716	86.8222		11.8878	7.56088
5.99975	83.2702		11.7911	2.90961
5.94295	89.141		11.6954	2.61515
5.8864	106.628		11.5998	2.20394
5.83045	129.979		11.5052	0.729707
5.77476	127.343		11.4108	0.704312
5.71966	132.661		11.3172	0.667779
5.66481	139.776		11.2239	0.751104
5.61038	164.373		11.1312	0.534785
5.55655	175.389		11.0393	0.141576
5.50295	182.846		10.9477	0.510912
5.44994	178.641		10.8569	2.58776
5.39717	174.563		10.7664	3.63077
5.34481	139.509		10.6765	6.05659
5.29303	124.478		10.5874	6.82585
5.24149	118.723		10.4985	4.9992
5.19051	108.033		10.4105	7.23349
5.13977	101.774		10.3227	9.60488
5.08959	85.5811		10.2358	9.2368
5.03965	72.1607		10.1491	15.0706
4.99011	71.0951		10.063	12.356
4.94112	60.0064		9.97768	13.7628
4.89236	46.5566		9.89263	15.2918
4.84414	44.6338		9.80839	13.1247
4.79616	43.364		9.72442	11.2471
4.74857	42.0245		9.64099	14.9406
4.70151	35.3108		9.55836	14.927
4.65468	32.472		9.47599	15.1291
4.60838	29.5427		9.39442	12.0707
4.5623	34.3349		9.31311	13.8012
4.51675	31.0332		9.23259	14.7879
4.47143	32.5307		9.15234	9.51821
4.42648	37.3825		9.07262	7.80076
4.38204	42.5243		8.99367	7.32423
4.33782	36.6361		8.91499	5.19298
4.29411	41.1957		8.83708	3.23036
4.25062	37.853		8.75944	2.69143
4.20749	37.3481		8.68232	2.77083
4.16486	38.6441		8.60596	3.91423
4.12245	37.8157		8.52987	2.07946
4.08053	43.1987		8.45453	0.510042
4.03883	52.0919		8.37946	1.2981
3.99761	43.4267		8.30513	0.273492
3.9566	47.0458		8.23108	0.477231
3.91595	48.2115		8.15753	1.7939
3.87576	45.5104		8.08472	0.98065
3.83579	35.2374		8.01218	1.50902
3.79629	33.6471		7.94037	1.5012
3.757	39.3267		7.86882	0.826785
3.71805	40.8494		7.79778	1.07459
3.67955	36.6987		7.72745	0.927661
3.64126	32.2696		7.65739	0.0231074
3.60343	32.6655		7.58804	0.775734
3.5658	31.9202		7.51896	0.152773
3.52862	36.3703		7.45059	0.189216
3.49164	29.9642		7.38248	0.153572
3.45498	32.3626		7.31486	0.179996
3.41877	26.5229		7.24793	0.0584347
3.38275	25.4243		7.18127	0.0808429
3.34716	22.7676		7.1153	0.128952
3.31178	18.5505		7.04959	0.0793598
3.2767	16.5665		6.98436	0.0625208
3.24205	17.8122		6.9198	0.280057
3.20759	16.1147		6.85551	0.000176528
3.17355	16.263		6.79189	0.00131081
3.13971	12.9664		6.72854	0.0720179
3.10627	18.3289		6.66585	0.105464
3.07303	17.0319		6.60342	1.12166
3.04009	15.9545		6.54145	1.19454
3.00754	11.679		6.48013	1.27524
2.97519	9.9604		6.41908	1.87257
2.94323	11.0381		6.35867	1.69996
2.91146	10.5283		6.29853	2.61493
2.87998	12.9919		6.23883	2.62625
2.84888	15.8095		6.17977	4.19565
2.81797	21.9795		6.12097	3.03293
2.78744	23.0703		6.0628	3.58535
2.7571	24.96		6.00488	3.78349
2.72703	28.234		5.94741	3.80053
2.69733	35.2488		5.89055	5.67082
2.66782	38.8787		5.83395	6.56871
2.63867	45.0836		5.77796	7.39262
2.6097	50.6275		5.72223	5.47688
2.58109	53.7042		5.6671	6.24251
2.55265	53.3418		5.61222	5.02154
2.52448	58.8184		5.55777	4.5622
2.49667	65.5636		5.50391	4.74101
2.46902	65.5546		5.45031	4.59456
2.44173	62.6389		5.39729	5.30247
2.4146	64.1665		5.34452	3.77516
2.38773	63.4471		5.29217	3.99373
2.3612	74.2509		5.24039	5.17656
2.33484	61.7633		5.18886	5.66362
2.30881	65.0634		5.13791	4.76983
2.28295	52.5835		5.08719	5.97317
2.25741	57.5047		5.03704	5.49506
2.23204	56.8027		4.98714	3.32064
2.20692	57.5593		4.93763	5.91057
2.18211	60.098		4.88868	6.8028
2.15747	65.8944		4.83997	7.79095
2.13314	58.4455		4.79181	9.14331
2.10896	58.2419		4.74389	8.40951
2.08503	60.1489		4.69635	11.9063
2.0614	59.3547		4.64936	8.43173
2.03793	57.9909		4.60259	12.2102
2.01476	59.8819		4.55637	14.5583
1.99174	59.3695		4.51037	15.8176
1.96902	49.3025		4.4649	23.4992
1.94646	48.8314		4.41966	24.0016
1.92411	44.5261		4.3748	28.994
1.90206	42.1012		4.33045	28.5642
1.88015	36.5777		4.28633	34.9715
1.85853	30.3972		4.24272	29.6119
1.83706	25.3184		4.19933	29.1003
1.8158	26.5204		4.15631	29.4641
1.79482	32.2644		4.11379	28.7425
1.77399	32.2171		4.0715	30.3227
1.75343	26.7452		4.02969	30.6463
1.73301	28.9056		3.98811	31.8456
1.71279	30.1786		3.94688	36.5266
1.69284	31.475		3.90613	25.8518
1.67303	28.2106		3.86561	28.7231
1.65349	27.3624		3.82556	29.0526
1.63408	30.4938		3.78572	23.997
1.61493	28.6639		3.74636	24.3221
1.59591	31.6169		3.70721	25.7139
1.57709	26.4691		3.6684	26.9133
1.55852	27.0159		3.63005	22.0134
1.54008	23.6188		3.59191	25.3008
1.52189	22.5626		3.55423	23.7848
1.50383	16.933		3.51676	28.577
1.48595	16.6182		3.47961	28.0411
1.46832	15.7544		3.44291	28.0983
1.45081	15.6451		3.40642	27.3318
1.43354	13.2602		3.37037	26.9904
1.41639	11.5125		3.33452	24.8431
1.39948	9.96552		3.2991	23.3192
1.38269	12.815		3.26389	24.6742
1.36607	13.9654		3.22899	22.4355
1.34969	14.371		3.19451	18.3226
1.33342	17.5174		3.16023	20.3831
1.31737	18.3409		3.12637	23.2973
1.30145	23.4784		3.09271	19.7837
1.28569	25.3634		3.05935	16.7842
1.27015	20.3496		3.0264	14.2167
1.25472	18.7461		2.99364	13.7141
1.2395	16.7166		2.96129	13.9078
1.2244	17.1495		2.92913	7.21714
1.20951	18.0879		2.89736	8.9224
1.19473	18.8596		2.86578	12.2487
1.18011	14.7593		2.8345	7.47585
1.16569	15.9497		2.8036	10.7021
1.15138	16.089		2.77289	10.3942
1.13727	14.4417		2.74256	10.9392
1.12327	11.5718		2.71242	8.98192
1.10942	9.24512		2.68255	11.445
1.09576	8.7092		2.65306	7.61451
1.08221	9.85763		2.62375	6.08535
1.06885	7.64826		2.59481	3.99597
1.05559	9.19246		2.56604	5.24482
1.04252	10.5299		2.53764	4.16347
1.02955	7.77936		2.50942	3.00808
1.01672	7.00014		2.48146	4.15075

## Sheet: Meta-analysis
							# cells					Vector sums								Length				R
												y1A		x2A		y1B		x2B							transform.
Sectors							n1A	n2A	n1B	n2B	n	xs	ys	xs	ys	xs	ys	xs	ys	|y1A|	|x2A|	|y1B|	|x2B|		R	Angle	Angle'	Fit
315	360	0	45	135	225	315	16	8	13	16	53	841.216	-121.922	-116.093	395.638	-726.371	34.6396	31.5813	-1144.69	850.005	412.319	727.197	1145.13	0.885901	0.871206	315	0	0.905209	0.00115622
330	360	0	60	150	240	330	12	11	10	20	53	541.174	167.093	-361.881	525.565	-571.864	-217.434	422.905	-1311.56	566.382	638.104	611.806	1378.05	0.853969	0.828998	330	15	0.905877	0.00591045
345	360	0	75	165	255	345	8	12	12	21	53	412.446	219.228	-439.257	557.994	-565.387	-399.618	622.531	-1213.94	467.09	710.144	692.356	1364.25	0.93507	0.930561	345	30	0.932681	4.49344e-06
360	0	90	180	270	360		7	13	14	19	53	330.599	287.319	-591.584	510.221	-471.386	-747.745	762.704	-886.129	438.005	781.215	883.927	1169.16	1.03356	1.03356	360	45	0.978178	0.0030668
15	105	195	285	360	0	15	9	11	15	18	53	295.309	428.948	-556.294	368.592	-454.741	-863.404	746.059	-770.47	520.772	667.325	975.836	1072.49	1.02221	1.02221	15	60	1.00753	0.000215424
30	120	210	300	360	0	30	8	13	16	16	53	189.003	412.294	-690.839	293.072	-209.851	-1112.15	742.02	-429.547	453.551	750.433	1131.78	857.382	1.1448	1.1448	30	75	1.05612	0.00786448
45	135	225	315	360	0	45	8	13	16	16	53	-116.093	395.638	-726.371	34.6396	31.5813	-1144.69	841.216	-121.922	412.319	727.197	1145.13	850.005	1.12879	1.12879	45	90	1.08912	0.00157401
60	150	240	330	360	0	60	11	10	20	12	53	-361.881	525.565	-571.864	-217.434	422.905	-1311.56	541.174	167.093	638.104	611.806	1378.05	566.382	1.171	1.171	60	105	1.09738	0.00542086
75	165	255	345	360	0	75	12	12	21	8	53	-439.257	557.994	-565.387	-399.618	622.531	-1213.94	412.446	219.228	710.144	692.356	1364.25	467.09	1.06944	1.06944	75	120	1.07859	8.37881e-05
90	180	270	360	0	90		13	14	19	7	53	-591.584	510.221	-471.386	-747.745	762.704	-886.129	330.599	287.319	781.215	883.927	1169.16	438.005	0.967533	0.966444	90	135	1.03799	0.00511827
105	195	285	360	0	15	105	11	15	18	9	53	-556.294	368.592	-454.741	-863.404	746.059	-770.47	295.309	428.948	667.325	975.836	1072.49	520.772	0.978272	0.977789	105	150	0.986831	8.17667e-05
120	210	300	360	0	30	120	13	16	16	8	53	-690.839	293.072	-209.851	-1112.15	742.02	-429.547	189.003	412.294	750.433	1131.78	857.382	453.551	0.873515	0.8552	120	165	0.939334	0.00707853
135	225	315	360	0	45	135	13	16	16	8	53	-726.371	34.6396	31.5813	-1144.69	841.216	-121.922	-116.093	395.638	727.197	1145.13	850.005	412.319	0.885901	0.871206	135	180	0.908681	0.00140443
150	240	330	360	0	60	150	10	20	12	11	53	-571.864	-217.434	422.905	-1311.56	541.174	167.093	-361.881	525.565	611.806	1378.05	566.382	638.104	0.853969	0.828998	150	195	0.903386	0.00553365
165	255	345	360	0	75	165	12	21	8	12	53	-565.387	-399.618	622.531	-1213.94	412.446	219.228	-439.257	557.994	692.356	1364.25	467.09	710.144	0.93507	0.930561	165	210	0.924918	3.18436e-05
180	270	360	0	90	180		14	19	7	13	53	-471.386	-747.745	762.704	-886.129	330.599	287.319	-591.584	510.221	883.927	1169.16	438.005	781.215	1.03356	1.03356	180	225	0.967299	0.00439009
195	285	360	0	15	105	195	15	18	9	11	53	-454.741	-863.404	746.059	-770.47	295.309	428.948	-556.294	368.592	975.836	1072.49	520.772	667.325	1.02221	1.02221	195	240	1.01876	1.19146e-05
210	300	360	0	30	120	210	16	16	8	13	53	-209.851	-1112.15	742.02	-429.547	189.003	412.294	-690.839	293.072	1131.78	857.382	453.551	750.433	1.1448	1.1448	210	255	1.06501	0.00636633
225	315	360	0	45	135	225	16	16	8	13	53	31.5813	-1144.69	841.216	-121.922	-116.093	395.638	-726.371	34.6396	1145.13	850.005	412.319	727.197	1.12879	1.12879	225	270	1.09321	0.00126618
240	330	360	0	60	150	240	20	12	11	10	53	422.905	-1311.56	541.174	167.093	-361.881	525.565	-571.864	-217.434	1378.05	566.382	638.104	611.806	1.171	1.171	240	285	1.09553	0.00569633
255	345	360	0	75	165	255	21	8	12	12	53	622.531	-1213.94	412.446	219.228	-439.257	557.994	-565.387	-399.618	1364.25	467.09	710.144	692.356	1.06944	1.06944	255	300	1.07132	3.53828e-06
270	360	0	90	180	270		19	7	13	14	53	762.704	-886.129	330.599	287.319	-591.584	510.221	-471.386	-747.745	1169.16	438.005	781.215	883.927	0.967533	0.966444	270	315	1.02731	0.00370442
285	360	0	15	105	195	285	18	9	11	15	53	746.059	-770.47	295.309	428.948	-556.294	368.592	-454.741	-863.404	1072.49	520.772	667.325	975.836	0.978272	0.977789	285	330	0.975713	4.31046e-06
300	360	0	30	120	210	300	16	8	13	16	53	742.02	-429.547	189.003	412.294	-690.839	293.072	-209.851	-1112.15	857.382	453.551	750.433	1131.78	0.873515	0.8552	300	345	0.930862	0.00572477
																								0.885901	0.871206	315	360	0.905209	0.00115622
																													0.0705567
																									Max R		Angle				Angle	-45	-44	-43	-42	-41	-40	-39	-38	-37	-36	-35	-34	-33	-32	-31	-30	-29	-28
																									1.09792		102				Fit	0.956857	0.911808	0.910351	0.909007	0.907778	0.906666	0.905672	0.904797	0.904042	0.903409	0.902897	0.902509	0.902243	0.902101	0.902083	0.902188	0.902417	0.90277
																															Angle	0	1	2	3	4	5	6	7	8	9	10	11	12	13	14	15	16	17
																									A	0.0979249
																									ω	0.0355496
																									φ	1.11456
																									A0	1
																															Diagramm	-45	-44	-43	-42	-41	-40	-39	-38	-37	-36	-35	-34	-33	-32	-31	-30	-29	-28
																															Fit	0.913376	0.911808	0.910351	0.909007	0.907778	0.906666	0.905672	0.904797	0.904042	0.903409	0.902897	0.902509	0.902243	0.902101	0.902083	0.902188	0.902417	0.90277
																															Angle	0	1	2	3	4	5	6	7	8	9	10	11	12	13	14	15	16	17
[truncated: 343 more columns]

## Sheet: Vector mean
								Vector sums				Length of vector sums
Angle					# cells				xs	ys
1. Sec	>45°-135°	45	135		n1A	8		y1A	-116.093	395.638		|y1A|	412.319		|y|	1557.45
2. Sec	>135°-225°	135	225		n2A	13		x2A	-726.371	34.6396		|x2A|	727.197		|x|	1577.2
3. Sec	>225°-315°	225	315		n1B	16		y1B	31.5813	-1144.69		|y1B|	1145.13
4. Sec	>315°-360°	315	360		n2B	16		x2B	841.216	-121.922		|x2B|	850.005
	>0°-45°	0	45		Total	53
Image [px; px]				1281	1281
Center [px; px]				640	640
Tilt (x° counterclockwise)				20
Calibration [µm/px]				0.312584
				Correction
				Coordinates				Correction coordinate system		Vector to center		Length		Angle	Angle'	Vector from center				Length	Vector to patched cell			Angle	For graphics
				invers		evers
			I	x	y	x	y	x	y	x	y							x'	y'		x'	y'			x'	y'
												[px]								[µm]	[µM]	[µM]
Patched cell				604.001	627.003	604.001	653.997	604.001	627.003	-35.999	-12.9972	38.2734	-38.2734	199.852	179.852	-38.2733	0.0990328	601.727	640.099	0	0	0	0		0	0
			161.941	604.638	534.257	604.638	746.743	604.638	534.257	-35.3624	-105.743	111.5	-111.5	251.509	231.509	-69.3962	-87.2717	570.604	552.728	28.9917	-9.72851	-27.3107	-28.9917	250.393	-9.72851	-27.3107
			122.588	604.638	627.032	604.638	653.968	604.638	627.032	-35.3624	-12.9684	37.6653	-37.6653	200.139	180.139	-37.6652	-0.0916513	602.335	639.908	0.199203	0.190077	-0.0596048	0.199203	342.59	0.190077	-0.0596048
			123.161	649.426	630.231	649.426	650.769	649.426	630.231	9.4256	-9.76924	13.575	13.575	313.974	293.974	5.51589	-12.4038	645.516	627.596	14.2348	13.6878	-3.90819	14.2348	344.065	13.6878	-3.90819
			97.386	694.214	732.603	694.214	548.397	694.214	732.603	54.2136	92.6033	107.306	107.306	59.6536	39.6536	82.6163	68.4765	722.616	708.476	43.414	37.7881	21.3737	43.414	29.4933	37.7881	21.3737
			79.835	649.426	758.196	649.426	522.804	649.426	758.196	9.4256	118.196	118.572	118.572	85.4406	65.4406	49.2827	107.845	689.283	747.845	43.3976	27.3686	33.6795	43.3976	50.902	27.3686	33.6795
			119.006	713.408	812.582	713.408	468.418	713.408	812.582	73.4084	172.582	187.545	187.545	66.9573	46.9573	128.008	137.067	768.008	777.067	67.3396	51.9768	42.8139	67.3396	39.4787	51.9768	42.8139
			87.856	572.646	790.188	572.646	490.812	572.646	790.188	-67.3538	150.188	164.599	-164.599	114.155	94.1545	-11.9246	164.167	628.075	804.167	51.9421	8.23618	51.2849	51.9421	80.8764	8.23618	51.2849
			105.427	502.265	774.192	502.265	506.808	502.265	774.192	-137.735	134.192	192.298	-192.298	135.746	115.746	-83.532	173.207	556.468	813.207	55.9297	-14.1472	54.1109	-55.9297	104.652	-14.1472	54.1109
			103.646	447.88	739.002	447.88	541.998	447.88	739.002	-192.12	99.0015	216.128	-216.128	152.737	132.737	-146.673	158.74	493.327	798.74	60.0597	-33.8842	49.5886	-60.0597	124.345	-33.8842	49.5886
			117.105	550.252	687.815	550.252	593.185	550.252	687.815	-89.7478	47.8153	101.691	-101.691	151.952	131.952	-67.9815	75.6272	572.018	715.627	25.3696	-9.28631	23.6089	-25.3696	111.472	-9.28631	23.6089
			90.711	515.062	671.82	515.062	609.18	515.062	671.82	-124.938	31.8196	128.927	-128.927	165.712	145.712	-106.521	72.6321	533.479	712.632	31.1311	-21.333	22.6727	-31.1311	133.256	-21.333	22.6727
			123.664	515.062	563.049	515.062	717.951	515.062	563.049	-124.938	-76.9512	146.735	-146.735	211.629	191.629	-143.722	-29.5791	496.278	610.421	34.2423	-32.9617	-9.27689	-34.2423	195.719	-32.9617	-9.27689
			150.449	537.456	534.257	537.456	746.743	537.456	534.257	-102.544	-105.743	147.299	-147.299	225.88	205.88	-132.527	-64.2941	507.473	575.706	35.6814	-29.4621	-20.1283	-35.6814	214.341	-29.4621	-20.1283
			146.127	499.066	540.655	499.066	740.345	499.066	540.655	-140.934	-99.3452	172.429	-172.429	215.18	195.18	-166.413	-45.1517	473.587	594.848	42.4785	-40.0543	-14.1446	-42.4785	199.45	-40.0543	-14.1446
			196.908	604.638	489.469	604.638	791.531	604.638	489.469	-35.3624	-150.531	154.629	-154.629	256.78	236.78	-84.7145	-129.359	555.285	510.641	42.9915	-14.5168	-40.4664	-42.9915	250.265	-14.5168	-40.4664
			92.139	713.408	659.023	713.408	621.977	713.408	659.023	73.4084	19.023	75.8332	75.8332	14.528	-5.47197	75.4876	-7.23136	715.488	632.769	35.6336	35.5598	-2.29136	35.6336	356.313	35.5598	-2.29136
			52.74	774.192	911.755	774.192	369.245	774.192	911.755	134.192	271.755	303.081	303.081	63.7199	43.7199	219.045	209.47	859.045	849.47	103.695	80.4336	65.446	103.695	39.134	80.4336	65.446
			50.854	742.201	860.569	742.201	420.431	742.201	860.569	102.201	220.569	243.096	243.096	65.1393	45.1393	171.476	172.312	811.476	812.312	84.832	65.5643	53.8311	84.832	39.3874	65.5643	53.8311
			0	0	0	0	0	0	0	0	0	0	0							0	0	0	0		#N/A	#N/A
			80.095	444.681	866.967	444.681	414.033	444.681	866.967	-195.319	226.967	299.439	-299.439	130.714	110.714	-105.913	280.083	534.087	920.083	90.036	-21.143	87.5183	-90.036	103.582	-21.143	87.5183
			55.735	367.901	790.188	367.901	490.812	367.901	790.188	-272.099	150.188	310.796	-310.796	151.103	131.103	-204.322	234.194	435.678	874.194	89.7135	-51.9041	73.1742	-89.7135	125.349	-51.9041	73.1742
			0	0	0	0	0	0	0	0	0	0	0							0	0	0	0		#N/A	#N/A
			46.854	345.507	716.608	345.507	564.392	345.507	716.608	-294.493	76.6076	304.294	-304.294	165.419	145.419	-250.531	172.71	389.469	812.71	85.5179	-66.3485	53.9554	-85.5179	140.882	-66.3485	53.9554
			58.883	396.693	694.214	396.693	586.786	396.693	694.214	-243.307	54.2136	249.273	-249.273	167.439	147.439	-210.091	134.16	429.909	774.16	68.1216	-53.7075	41.9052	-68.1216	142.037	-53.7075	41.9052
			55.931	374.299	678.218	374.299	602.782	374.299	678.218	-265.701	38.2179	268.435	-268.435	171.815	151.815	-236.606	126.788	403.394	766.788	73.5641	-61.9955	39.6009	-73.5641	147.431	-61.9955	39.6009
			57.681	335.91	639.828	335.91	641.172	335.91	639.828	-304.09	-0.17182	304.09	-304.09	180.032	160.032	-285.81	103.844	354.19	743.844	83.8968	-77.376	32.4289	-83.8968	157.261	-77.376	32.4289
			57.618	345.507	537.456	345.507	743.544	345.507	537.456	-294.493	-102.544	311.835	-311.835	199.198	179.198	-311.805	4.36231	328.195	644.362	85.512	-85.5016	1.33263	-85.512	179.107	-85.5016	1.33263
			0	0	0	0	0	0	0	0	0	0	0							0	0	0	0		#N/A	#N/A
			0	0	0	0	0	0	0	0	0	0	0							0	0	0	0		#N/A	#N/A
			0	0	0	0	0	0	0	0	0	0	0							0	0	0	0		#N/A	#N/A
			0	0	0	0	0	0	0	0	0	0	0							0	0	0	0		#N/A	#N/A
			0	0	0	0	0	0	0	0	0	0	0							0	0	0	0		#N/A	#N/A
			0	0	0	0	0	0	0	0	0	0	0							0	0	0	0		#N/A	#N/A
			114.499	783.79	643.027	783.79	637.973	783.79	643.027	143.79	3.02732	143.821	143.821	1.20612	-18.7939	136.153	-46.3342	776.153	593.666	56.4218	54.523	-14.5143	56.4218	345.093	54.523	-14.5143
			72.344	770.993	601.438	770.993	679.562	770.993	601.438	130.993	-38.5615	136.551	136.551	343.597	323.597	109.904	-81.0382	749.904	558.962	52.8071	46.3179	-25.3622	52.8071	331.296	46.3179	-25.3622
			114.498	729.404	473.473	729.404	807.527	729.404	473.473	89.4041	-166.527	189.009	189.009	298.23	278.23	27.0568	-187.062	667.057	452.938	61.9653	20.4211	-58.5036	61.9653	289.242	20.4211	-58.5036
			66.356	838.175	556.651	838.175	724.349	838.175	556.651	198.175	-83.3495	214.989	214.989	337.189	317.189	157.716	-146.103	797.716	493.897	76.431	61.2632	-45.7003	76.431	323.278	61.2632	-45.7003
			69.492	879.764	553.451	879.764	727.549	879.764	553.451	239.764	-86.5486	254.906	254.906	340.152	320.152	195.703	-163.333	835.703	476.667	89.2124	73.1372	-51.0863	89.2124	325.066	73.1372	-51.0863
			75.465	844.573	518.261	844.573	762.739	844.573	518.261	204.573	-121.739	238.056	238.056	329.244	309.244	150.599	-184.366	790.599	455.634	82.5244	59.0383	-57.6607	82.5244	315.676	59.0383	-57.6607
			55.688	959.742	527.858	959.742	753.142	959.742	527.858	319.742	-112.142	338.838	338.838	340.673	320.673	262.105	-214.737	902.105	425.263	115.437	93.8933	-67.1543	115.437	324.427	93.8933	-67.1543
			0	0	0	0	0	0	0	0	0	0	0							0	0	0	0		#N/A	#N/A
			55.375	841.374	441.481	841.374	839.519	841.374	441.481	201.374	-198.519	282.774	282.774	315.409	295.409	121.332	-255.42	761.332	384.58	94.1724	49.8902	-79.8713	94.1724	301.99	49.8902	-79.8713
			0	0	0	0	0	0	0	0	0	0	0							0	0	0	0		#N/A	#N/A
			89.128	786.989	419.087	786.989	861.913	786.989	419.087	146.989	-220.913	265.345	265.345	303.639	283.639	62.5676	-257.863	702.568	382.137	86.5769	31.5212	-80.6348	86.5769	291.351	31.5212	-80.6348
			52.105	754.997	419.087	754.997	861.913	754.997	419.087	114.997	-220.913	249.052	249.052	297.499	277.499	32.5055	-246.921	672.506	393.079	80.3217	22.1243	-77.2146	80.3217	285.989	22.1243	-77.2146
			63.191	777.391	403.092	777.391	877.908	777.391	403.092	137.391	-236.908	273.865	273.865	300.111	280.111	48.0781	-269.612	688.078	370.388	88.5227	26.9921	-84.3072	88.5227	287.753	26.9921	-84.3072
			111.131	633.43	428.685	633.43	852.315	633.43	428.685	-6.5701	-211.315	211.417	-211.417	268.219	248.219	-78.4479	-196.324	561.552	443.676	62.6698	-12.5579	-61.3987	-62.6698	258.441	-12.5579	-61.3987
			81.511	684.616	284.724	684.616	996.276	684.616	284.724	44.6162	-355.276	358.067	358.067	277.158	257.158	-79.5862	-349.11	560.414	290.89	109.918	-12.9138	-109.157	-109.918	263.253	-12.9138	-109.157
			79.539	492.668	441.481	492.668	839.519	492.668	441.481	-147.332	-198.519	247.217	-247.217	233.419	213.419	-206.344	-136.156	433.656	503.844	67.6318	-52.5363	-42.5911	-67.6318	219.032	-52.5363	-42.5911
			71.781	476.672	409.49	476.672	871.51	476.672	409.49	-163.328	-230.51	282.508	-282.508	234.68	214.68	-232.317	-160.747	407.683	479.253	78.7839	-60.655	-50.2779	-78.7839	219.656	-60.655	-50.2779
			70.143	553.451	329.512	553.451	951.488	553.451	329.512	-86.5486	-310.488	322.326	-322.326	254.424	234.424	-187.522	-262.162	452.478	377.838	94.3239	-46.6529	-81.9787	-94.3239	240.356	-46.6529	-81.9787
			55.919	687.815	393.494	687.815	887.506	687.815	393.494	47.8153	-246.506	251.1	251.1	280.977	260.977	-39.3782	-247.993	600.622	392.007	77.5505	-0.345385	-77.5497	-77.5505	269.745	-0.345385	-77.5497
			81.17	694.214	559.85	694.214	721.15	694.214	559.85	54.2136	-80.1503	96.7636	96.7636	304.074	284.074	23.5311	-93.8588	663.531	546.141	35.154	19.319	-29.3697	35.154	303.336	19.319	-29.3697
			94.787	732.603	550.252	732.603	730.748	732.603	550.252	92.6033	-89.7478	128.957	128.957	315.897	295.897	56.3231	-116.007	696.323	523.993	46.8138	29.5693	-36.293	46.8138	309.171	29.5693	-36.293
			48.1	761.396	569.447	761.396	711.553	761.396	569.447	121.396	-70.5529	140.409	140.409	329.836	309.836	89.944	-107.818	729.944	532.182	52.3853	40.0787	-33.7331	52.3853	319.914	40.0787	-33.7331
			0	0	0	0	0	0	0	0	0	0	0							0	0	0	0		#N/A	#N/A
			0	0	0	0	0	0	0	0	0	0	0							0	0	0	0		#N/A	#N/A
			0	0	0	0	0	0	0	0	0	0	0							0	0	0	0		#N/A	#N/A
			0	0	0	0	0	0	0	0	0	0	0							0	0	0	0		#N/A	#N/A
			0	0	0	0	0	0	0	0	0	0	0							0	0	0	0		#N/A	#N/A
			0	0	0	0	0	0	0	0	0	0	0							0	0	0	0		#N/A	#N/A
			0	0	0	0	0	0	0	0	0	0	0							0	0	0	0		#N/A	#N/A
			0	0	0	0	0	0	0	0	0	0	0							0	0	0	0		#N/A	#N/A
			0	0	0	0	0	0	0	0	0	0	0							0	0	0	0		#N/A	#N/A
			0	0	0	0	0	0	0	0	0	0	0							0	0	0	0		#N/A	#N/A
			61.787	780.59	297.52	780.59	983.48	780.59	297.52	140.59	-342.48	370.214	370.214	292.318	272.318	14.9767	-369.911	654.977	270.089	116.851	16.6451	-115.659	116.851	278.19	16.6451	-115.659
			0	0	0	0	0	0	0	0	0	0	0							0	0	0	0		#N/A	#N/A
			0	0	0	0	0	0	0	0	0	0	0							0	0	0	0		#N/A	#N/A
			0	0	0	0	0	0	0	0	0	0	0							0	0	0	0		#N/A	#N/A
			0	0	0	0	0	0	0	0	0	0	0							0	0	0	0		#N/A	#N/A
			0	0	0	0	0	0	0	0	0	0	0							0	0	0	0		#N/A	#N/A
			0	0	0	0	0	0	0	0	0	0	0							0	0	0	0		#N/A	#N/A
			0	0	0	0	0	0	0	0	0	0	0							0	0	0	0		#N/A	#N/A
			0	0	0	0	0	0	0	0	0	0	0							0	0	0	0		#N/A	#N/A
			0	0	0	0	0	0	0	0	0	0	0							0	0	0	0		#N/A	#N/A
			0	0	0	0	0	0	0	0	0	0	0							0	0	0	0		#N/A	#N/A
			0	0	0	0	0	0	0	0	0	0	0							0	0	0	0		#N/A	#N/A
			0	0	0	0	0	0	0	0	0	0	0							0	0	0	0		#N/A	#N/A
			0	0	0	0	0	0	0	0	0	0	0							0	0	0	0		#N/A	#N/A
			0	0	0	0	0	0	0	0	0	0	0							0	0	0	0		#N/A	#N/A
			0	0	0	0	0	0	0	0	0	0	0							0	0	0	0		#N/A	#N/A
			0	0	0	0	0	0	0	0	0	0	0							0	0	0	0		#N/A	#N/A
			0	0	0	0	0	0	0	0	0	0	0							0	0	0	0		#N/A	#N/A
			0	0	0	0	0	0	0	0	0	0	0							0	0	0	0		#N/A	#N/A
			49.899	508.663	291.122	508.663	989.878	508.663	291.122	-131.337	-348.878	372.78	-372.78	249.371	229.371	-242.739	-282.918	397.261	357.082	109.138	-63.9128	-88.4667	-109.138	234.154	-63.9128	-88.4667
			0	0	0	0	0	0	0	0	0	0	0							0	0	0	0		#N/A	#N/A
			0	0	0	0	0	0	0	0	0	0	0							0	0	0	0		#N/A	#N/A
			0	0	0	0	0	0	0	0	0	0	0							0	0	0	0		#N/A	#N/A
			0	0	0	0	0	0	0	0	0	0	0							0	0	0	0		#N/A	#N/A
			51.703	422.287	463.875	422.287	817.125	422.287	463.875	-217.713	-176.125	280.034	-280.034	218.972	198.972	-264.822	-91.0406	375.178	548.959	76.3311	-70.8154	-28.4888	-76.3311	201.915	-70.8154	-28.4888
			0	0	0	0	0	0	0	0	0	0	0							0	0	0	0		#N/A	#N/A
			0	0	0	0	0	0	0	0	0	0	0							0	0	0	0		#N/A	#N/A
			0	0	0	0	0	0	0	0	0	0	0							0	0	0	0		#N/A	#N/A
			0	0	0	0	0	0	0	0	0	0	0							0	0	0	0		#N/A	#N/A
			0	0	0	0	0	0	0	0	0	0	0							0	0	0	0		#N/A	#N/A
			0	0	0	0	0	0	0	0	0	0	0							0	0	0	0		#N/A	#N/A
			0	0	0	0	0	0	0	0	0	0	0							0	0	0	0		#N/A	#N/A
			0	0	0	0	0	0	0	0	0	0	0							0	0	0	0		#N/A	#N/A
			0	0	0	0	0	0	0	0	0	0	0							0	0	0	0		#N/A	#N/A
			47.531	636.629	310.317	636.629	970.683	636.629	310.317	-3.37096	-329.683	329.701	-329.701	269.414	249.414	-115.926	-308.648	524.074	331.352	99.515	-24.273	-96.5094	-99.515	255.882	-24.273	-96.5094
			0	0	0	0	0	0	0	0	0	0	0							0	0	0	0		#N/A	#N/A
			65.506	463.875	671.82	463.875	609.18	463.875	671.82	-176.125	31.8196	178.976	-178.976	169.759	149.759	-154.62	90.1388	485.38	730.139	45.9867	-36.3681	28.145	-45.9867	142.264	-36.3681	28.145
			73.414	425.486	569.447	425.486	711.553	425.486	569.447	-214.514	-70.5529	225.819	-225.819	198.206	178.206	-225.708	7.07014	414.292	647.07	58.6296	-58.5891	2.17906	-58.6296	177.87	-58.5891	2.17906
			72.187	761.396	748.599	761.396	532.401	761.396	748.599	121.396	108.599	162.882	162.882	41.8154	21.8154	151.218	60.5299	791.218	700.53	62.1709	59.2318	18.8897	62.1709	17.6881	59.2318	18.8897
			0	0	0	0	0	0	0	0	0	0	0							0	0	0	0		#N/A	#N/A
			0	0	0	0	0	0	0	0	0	0	0							0	0	0	0		#N/A	#N/A
			0	0	0	0	0	0	0	0	0	0	0							0	0	0	0		#N/A	#N/A
			0	0	0	0	0	0	0	0	0	0	0							0	0	0	0		#N/A	#N/A
			0	0	0	0	0	0	0	0	0	0	0							0	0	0	0		#N/A	#N/A
			64.316	834.976	633.43	834.976	647.57	834.976	633.43	194.976	-6.5701	195.086	195.086	358.07	338.07	180.97	-72.8595	820.97	567.14	72.2269	68.532	-22.8057	72.2269	341.594	68.532	-22.8057
			0	0	0	0	0	0	0	0	0	0	0							0	0	0	0		#N/A	#N/A
			0	0	0	0	0	0	0	0	0	0	0							0	0	0	0		#N/A	#N/A
			0	0	0	0	0	0	0	0	0	0	0							0	0	0	0		#N/A	#N/A
			0	0	0	0	0	0	0	0	0	0	0							0	0	0	0		#N/A	#N/A
			0	0	0	0	0	0	0	0	0	0	0							0	0	0	0		#N/A	#N/A
			0	0	0	0	0	0	0	0	0	0	0							0	0	0	0		#N/A	#N/A
			0	0	0	0	0	0	0	0	0	0	0							0	0	0	0		#N/A	#N/A
			0	0	0	0	0	0	0	0	0	0	0							0	0	0	0		#N/A	#N/A
			0	0	0	0	0	0	0	0	0	0	0							0	0	0	0		#N/A	#N/A
			0	0	0	0	0	0	0	0	0	0	0							0	0	0	0		#N/A	#N/A
			0	0	0	0	0	0	0	0	0	0	0							0	0	0	0		#N/A	#N/A
			0	0	0	0	0	0	0	0	0	0	0							0	0	0	0		#N/A	#N/A
			0	0	0	0	0	0	0	0	0	0	0							0	0	0	0		#N/A	#N/A
			0	0	0	0	0	0	0	0	0	0	0							0	0	0	0		#N/A	#N/A
			0	0	0	0	0	0	0	0	0	0	0							0	0	0	0		#N/A	#N/A
			0	0	0	0	0	0	0	0	0	0	0							0	0	0	0		#N/A	#N/A
			0	0	0	0	0	0	0	0	0	0	0							0	0	0	0		#N/A	#N/A
			0	0	0	0	0	0	0	0	0	0	0							0	0	0	0		#N/A	#N/A
			0	0	0	0	0	0	0	0	0	0	0							0	0	0	0		#N/A	#N/A
			0	0	0	0	0	0	0	0	0	0	0							0	0	0	0		#N/A	#N/A
			0	0	0	0	0	0	0	0	0	0	0							0	0	0	0		#N/A	#N/A
			0	0	0	0	0	0	0	0	0	0	0							0	0	0	0		#N/A	#N/A
			0	0	0	0	0	0	0	0	0	0	0							0	0	0	0		#N/A	#N/A
			0	0	0	0	0	0	0	0	0	0	0							0	0	0	0		#N/A	#N/A
			0	0	0	0	0	0	0	0	0	0	0							0	0	0	0		#N/A	#N/A
			0	0	0	0	0	0	0	0	0	0	0							0	0	0	0		#N/A	#N/A
			0	0	0	0	0	0	0	0	0	0	0							0	0	0	0		#N/A	#N/A
			0	0	0	0	0	0	0	0	0	0	0							0	0	0	0		#N/A	#N/A
			0	0	0	0	0	0	0	0	0	0	0							0	0	0	0		#N/A	#N/A
			0	0	0	0	0	0	0	0	0	0	0							0	0	0	0		#N/A	#N/A
			0	0	0	0	0	0	0	0	0	0	0							0	0	0	0		#N/A	#N/A
			0	0	0	0	0	0	0	0	0	0	0							0	0	0	0		#N/A	#N/A
			0	0	0	0	0	0	0	0	0	0	0							0	0	0	0		#N/A	#N/A
			0	0	0	0	0	0	0	0	0	0	0							0	0	0	0		#N/A	#N/A
			0	0	0	0	0	0	0	0	0	0	0							0	0	0	0		#N/A	#N/A
			0	0	0	0	0	0	0	0	0	0	0							0	0	0	0		#N/A	#N/A
			0	0	0	0	0	0	0	0	0	0	0							0	0	0	0		#N/A	#N/A
			0	0	0	0	0	0	0	0	0	0	0							0	0	0	0		#N/A	#N/A
			0	0	0	0	0	0	0	0	0	0	0							0	0	0	0		#N/A	#N/A
			0	0	0	0	0	0	0	0	0	0	0							0	0	0	0		#N/A	#N/A
			0	0	0	0	0	0	0	0	0	0	0							0	0	0	0		#N/A	#N/A
			0	0	0	0	0	0	0	0	0	0	0							0	0	0	0		#N/A	#N/A
			0	0	0	0	0	0	0	0	0	0	0							0	0	0	0		#N/A	#N/A
			0	0	0	0	0	0	0	0	0	0	0							0	0	0	0		#N/A	#N/A
			0	0	0	0	0	0	0	0	0	0	0							0	0	0	0		#N/A	#N/A
			0	0	0	0	0	0	0	0	0	0	0							0	0	0	0		#N/A	#N/A
			0	0	0	0	0	0	0	0	0	0	0							0	0	0	0		#N/A	#N/A
			0	0	0	0	0	0	0	0	0	0	0							0	0	0	0		#N/A	#N/A
			0	0	0	0	0	0	0	0	0	0	0							0	0	0	0		#N/A	#N/A
			0	0	0	0	0	0	0	0	0	0	0							0	0	0	0		#N/A	#N/A
			0	0	0	0	0	0	0	0	0	0	0							0	0	0	0		#N/A	#N/A
			0	0	0	0	0	0	0	0	0	0	0							0	0	0	0		#N/A	#N/A
			0	0	0	0	0	0	0	0	0	0	0							0	0	0	0		#N/A	#N/A
			0	0	0	0	0	0	0	0	0	0	0							0	0	0	0		#N/A	#N/A
			0	0	0	0	0	0	0	0	0	0	0							0	0	0	0		#N/A	#N/A
			0	0	0	0	0	0	0	0	0	0	0							0	0	0	0		#N/A	#N/A
			0	0	0	0	0	0	0	0	0	0	0							0	0	0	0		#N/A	#N/A
			0	0	0	0	0	0	0	0	0	0	0							0	0	0	0		#N/A	#N/A
			0	0	0	0	0	0	0	0	0	0	0							0	0	0	0		#N/A	#N/A
			0	0	0	0	0	0	0	0	0	0	0							0	0	0	0		#N/A	#N/A
			0	0	0	0	0	0	0	0	0	0	0							0	0	0	0		#N/A	#N/A
			0	0	0	0	0	0	0	0	0	0	0							0	0	0	0		#N/A	#N/A
			0	0	0	0	0	0	0	0	0	0	0							0	0	0	0		#N/A	#N/A
			0	0	0	0	0	0	0	0	0	0	0							0	0	0	0		#N/A	#N/A
			0	0	0	0	0	0	0	0	0	0	0							0	0	0	0		#N/A	#N/A
			0	0	0	0	0	0	0	0	0	0	0							0	0	0	0		#N/A	#N/A
			0	0	0	0	0	0	0	0	0	0	0							0	0	0	0		#N/A	#N/A
			0	0	0	0	0	0	0	0	0	0	0							0	0	0	0		#N/A	#N/A
			0	0	0	0	0	0	0	0	0	0	0							0	0	0	0		#N/A	#N/A
			0	0	0	0	0	0	0	0	0	0	0							0	0	0	0		#N/A	#N/A
			0	0	0	0	0	0	0	0	0	0	0							0	0	0	0		#N/A	#N/A
			0	0	0	0	0	0	0	0	0	0	0							0	0	0	0		#N/A	#N/A
			0	0	0	0	0	0	0	0	0	0	0							0	0	0	0		#N/A	#N/A
			0	0	0	0	0	0	0	0	0	0	0							0	0	0	0		#N/A	#N/A
			0	0	0	0	0	0	0	0	0	0	0							0	0	0	0		#N/A	#N/A
			0	0	0	0	0	0	0	0	0	0	0							0	0	0	0		#N/A	#N/A
			0	0	0	0	0	0	0	0	0	0	0							0	0	0	0		#N/A	#N/A
			0	0	0	0	0	0	0	0	0	0	0							0	0	0	0		#N/A	#N/A
			0	0	0	0	0	0	0	0	0	0	0							0	0	0	0		#N/A	#N/A
			0	0	0	0	0	0	0	0	0	0	0							0	0	0	0		#N/A	#N/A
			0	0	0	0	0	0	0	0	0	0	0							0	0	0	0		#N/A	#N/A
			0	0	0	0	0	0	0	0	0	0	0							0	0	0	0		#N/A	#N/A
			0	0	0	0	0	0	0	0	0	0	0							0	0	0	0		#N/A	#N/A
			0	0	0	0	0	0	0	0	0	0	0							0	0	0	0		#N/A	#N/A
			0	0	0	0	0	0	0	0	0	0	0							0	0	0	0		#N/A	#N/A
			0	0	0	0	0	0	0	0	0	0	0							0	0	0	0		#N/A	#N/A
			0	0	0	0	0	0	0	0	0	0	0							0	0	0	0		#N/A	#N/A
			0	0	0	0	0	0	0	0	0	0	0							0	0	0	0		#N/A	#N/A
			0	0	0	0	0	0	0	0	0	0	0							0	0	0	0		#N/A	#N/A
			0	0	0	0	0	0	0	0	0	0	0							0	0	0	0		#N/A	#N/A
			0	0	0	0	0	0	0	0	0	0	0							0	0	0	0		#N/A	#N/A
			0	0	0	0	0	0	0	0	0	0	0							0	0	0	0		#N/A	#N/A
			0	0	0	0	0	0	0	0	0	0	0							0	0	0	0		#N/A	#N/A
			0	0	0	0	0	0	0	0	0	0	0							0	0	0	0		#N/A	#N/A
			0	0	0	0	0	0	0	0	0	0	0							0	0	0	0		#N/A	#N/A
			0	0	0	0	0	0	0	0	0	0	0							0	0	0	0		#N/A	#N/A
			0	0	0	0	0	0	0	0	0	0	0							0	0	0	0		#N/A	#N/A
			0	0	0	0	0	0	0	0	0	0	0							0	0	0	0		#N/A	#N/A
			0	0	0	0	0	0	0	0	0	0	0							0	0	0	0		#N/A	#N/A
			0	0	0	0	0	0	0	0	0	0	0							0	0	0	0		#N/A	#N/A
			0	0	0	0	0	0	0	0	0	0	0							0	0	0	0		#N/A	#N/A
			0	0	0	0	0	0	0	0	0	0	0							0	0	0	0		#N/A	#N/A
			0	0	0	0	0	0	0	0	0	0	0							0	0	0	0		#N/A	#N/A
			0	0	0	0	0	0	0	0	0	0	0							0	0	0	0		#N/A	#N/A
			0	0	0	0	0	0	0	0	0	0	0							0	0	0	0		#N/A	#N/A
			0	0	0	0	0	0	0	0	0	0	0							0	0	0	0		#N/A	#N/A
			0	0	0	0	0	0	0	0	0	0	0							0	0	0	0		#N/A	#N/A
			0	0	0	0	0	0	0	0	0	0	0							0	0	0	0		#N/A	#N/A
			0	0	0	0	0	0	0	0	0	0	0							0	0	0	0		#N/A	#N/A
			0	0	0	0	0	0	0	0	0	0	0							0	0	0	0		#N/A	#N/A
			0	0	0	0	0	0	0	0	0	0	0							0	0	0	0		#N/A	#N/A
			0	0	0	0	0	0	0	0	0	0	0							0	0	0	0		#N/A	#N/A
			0	0	0	0	0	0	0	0	0	0	0							0	0	0	0		#N/A	#N/A
			0	0	0	0	0	0	0	0	0	0	0							0	0	0	0		#N/A	#N/A
			0	0	0	0	0	0	0	0	0	0	0							0	0	0	0		#N/A	#N/A
			0	0	0	0	0	0	0	0	0	0	0							0	0	0	0		#N/A	#N/A
			0	0	0	0	0	0	0	0	0	0	0							0	0	0	0		#N/A	#N/A
			0	0	0	0	0	0	0	0	0	0	0							0	0	0	0		#N/A	#N/A
			0	0	0	0	0	0	0	0	0	0	0							0	0	0	0		#N/A	#N/A
			0	0	0	0	0	0	0	0	0	0	0							0	0	0	0		#N/A	#N/A
			0	0	0	0	0	0	0	0	0	0	0							0	0	0	0		#N/A	#N/A
			0	0	0	0	0	0	0	0	0	0	0							0	0	0	0		#N/A	#N/A
			0	0	0	0	0	0	0	0	0	0	0							0	0	0	0		#N/A	#N/A
			0	0	0	0	0	0	0	0	0	0	0							0	0	0	0		#N/A	#N/A
			0	0	0	0	0	0	0	0	0	0	0							0	0	0	0		#N/A	#N/A
			0	0	0	0	0	0	0	0	0	0	0							0	0	0	0		#N/A	#N/A
			0	0	0	0	0	0	0	0	0	0	0							0	0	0	0		#N/A	#N/A
			0	0	0	0	0	0	0	0	0	0	0							0	0	0	0		#N/A	#N/A
			0	0	0	0	0	0	0	0	0	0	0							0	0	0	0		#N/A	#N/A
			0	0	0	0	0	0	0	0	0	0	0							0	0	0	0		#N/A	#N/A
			0	0	0	0	0	0	0	0	0	0	0							0	0	0	0		#N/A	#N/A
			0	0	0	0	0	0	0	0	0	0	0							0	0	0	0		#N/A	#N/A
			0	0	0	0	0	0	0	0	0	0	0							0	0	0	0		#N/A	#N/A
			0	0	0	0	0	0	0	0	0	0	0							0	0	0	0		#N/A	#N/A
			0	0	0	0	0	0	0	0	0	0	0							0	0	0	0		#N/A	#N/A
			0	0	0	0	0	0	0	0	0	0	0							0	0	0	0		#N/A	#N/A
			0	0	0	0	0	0	0	0	0	0	0							0	0	0	0		#N/A	#N/A
			0	0	0	0	0	0	0	0	0	0	0							0	0	0	0		#N/A	#N/A
			0	0	0	0	0	0	0	0	0	0	0							0	0	0	0		#N/A	#N/A
			0	0	0	0	0	0	0	0	0	0	0							0	0	0	0		#N/A	#N/A
			0	0	0	0	0	0	0	0	0	0	0							0	0	0	0		#N/A	#N/A
			0	0	0	0	0	0	0	0	0	0	0							0	0	0	0		#N/A	#N/A
			0	0	0	0	0	0	0	0	0	0	0							0	0	0	0		#N/A	#N/A
			0	0	0	0	0	0	0	0	0	0	0							0	0	0	0		#N/A	#N/A
			0	0	0	0	0	0	0	0	0	0	0							0	0	0	0		#N/A	#N/A
			0	0	0	0	0	0	0	0	0	0	0							0	0	0	0		#N/A	#N/A
			0	0	0	0	0	0	0	0	0	0	0							0	0	0	0		#N/A	#N/A
			0	0	0	0	0	0	0	0	0	0	0							0	0	0	0		#N/A	#N/A
			0	0	0	0	0	0	0	0	0	0	0							0	0	0	0		#N/A	#N/A
			0	0	0	0	0	0	0	0	0	0	0							0	0	0	0		#N/A	#N/A
			0	0	0	0	0	0	0	0	0	0	0							0	0	0	0		#N/A	#N/A
			0	0	0	0	0	0	0	0	0	0	0							0	0	0	0		#N/A	#N/A
			0	0	0	0	0	0	0	0	0	0	0							0	0	0	0		#N/A	#N/A
			0	0	0	0	0	0	0	0	0	0	0							0	0	0	0		#N/A	#N/A
			0	0	0	0	0	0	0	0	0	0	0							0	0	0	0		#N/A	#N/A
			0	0	0	0	0	0	0	0	0	0	0							0	0	0	0		#N/A	#N/A
			0	0	0	0	0	0	0	0	0	0	0							0	0	0	0		#N/A	#N/A
			0	0	0	0	0	0	0	0	0	0	0							0	0	0	0		#N/A	#N/A
			0	0	0	0	0	0	0	0	0	0	0							0	0	0	0		#N/A	#N/A
			0	0	0	0	0	0	0	0	0	0	0							0	0	0	0		#N/A	#N/A
			0	0	0	0	0	0	0	0	0	0	0							0	0	0	0		#N/A	#N/A
			0	0	0	0	0	0	0	0	0	0	0							0	0	0	0		#N/A	#N/A
			0	0	0	0	0	0	0	0	0	0	0							0	0	0	0		#N/A	#N/A
			0	0	0	0	0	0	0	0	0	0	0							0	0	0	0		#N/A	#N/A
			0	0	0	0	0	0	0	0	0	0	0							0	0	0	0		#N/A	#N/A
			0	0	0	0	0	0	0	0	0	0	0							0	0	0	0		#N/A	#N/A
			0	0	0	0	0	0	0	0	0	0	0							0	0	0	0		#N/A	#N/A
			0	0	0	0	0	0	0	0	0	0	0							0	0	0	0		#N/A	#N/A
			0	0	0	0	0	0	0	0	0	0	0							0	0	0	0		#N/A	#N/A
			0	0	0	0	0	0	0	0	0	0	0							0	0	0	0		#N/A	#N/A
			0	0	0	0	0	0	0	0	0	0	0							0	0	0	0		#N/A	#N/A
			0	0	0	0	0	0	0	0	0	0	0							0	0	0	0		#N/A	#N/A
			0	0	0	0	0	0	0	0	0	0	0							0	0	0	0		#N/A	#N/A
			0	0	0	0	0	0	0	0	0	0	0							0	0	0	0		#N/A	#N/A
			0	0	0	0	0	0	0	0	0	0	0							0	0	0	0		#N/A	#N/A
			0	0	0	0	0	0	0	0	0	0	0							0	0	0	0		#N/A	#N/A
			0	0	0	0	0	0	0	0	0	0	0							0	0	0	0		#N/A	#N/A
			0	0	0	0	0	0	0	0	0	0	0							0	0	0	0		#N/A	#N/A
			0	0	0	0	0	0	0	0	0	0	0							0	0	0	0		#N/A	#N/A
			0	0	0	0	0	0	0	0	0	0	0							0	0	0	0		#N/A	#N/A
			0	0	0	0	0	0	0	0	0	0	0							0	0	0	0		#N/A	#N/A
			0	0	0	0	0	0	0	0	0	0	0							0	0	0	0		#N/A	#N/A
			0	0	0	0	0	0	0	0	0	0	0							0	0	0	0		#N/A	#N/A
			0	0	0	0	0	0	0	0	0	0	0							0	0	0	0		#N/A	#N/A
			0	0	0	0	0	0	0	0	0	0	0							0	0	0	0		#N/A	#N/A
			0	0	0	0	0	0	0	0	0	0	0							0	0	0	0		#N/A	#N/A
			0	0	0	0	0	0	0	0	0	0	0							0	0	0	0		#N/A	#N/A
			0	0	0	0	0	0	0	0	0	0	0							0	0	0	0		#N/A	#N/A
			0	0	0	0	0	0	0	0	0	0	0							0	0	0	0		#N/A	#N/A
			0	0	0	0	0	0	0	0	0	0	0							0	0	0	0		#N/A	#N/A
			0	0	0	0	0	0	0	0	0	0	0							0	0	0	0		#N/A	#N/A
			0	0	0	0	0	0	0	0	0	0	0							0	0	0	0		#N/A	#N/A
			0	0	0	0	0	0	0	0	0	0	0							0	0	0	0		#N/A	#N/A
			0	0	0	0	0	0	0	0	0	0	0							0	0	0	0		#N/A	#N/A
			0	0	0	0	0	0	0	0	0	0	0							0	0	0	0		#N/A	#N/A
			0	0	0	0	0	0	0	0	0	0	0							0	0	0	0		#N/A	#N/A
			0	0	0	0	0	0	0	0	0	0	0							0	0	0	0		#N/A	#N/A
			0	0	0	0	0	0	0	0	0	0	0							0	0	0	0		#N/A	#N/A
			0	0	0	0	0	0	0	0	0	0	0							0	0	0	0		#N/A	#N/A
			0	0	0	0	0	0	0	0	0	0	0							0	0	0	0		#N/A	#N/A
			0	0	0	0	0	0	0	0	0	0	0							0	0	0	0		#N/A	#N/A
			0	0	0	0	0	0	0	0	0	0	0							0	0	0	0		#N/A	#N/A
			0	0	0	0	0	0	0	0	0	0	0							0	0	0	0		#N/A	#N/A
			0	0	0	0	0	0	0	0	0	0	0							0	0	0	0		#N/A	#N/A
			0	0	0	0	0	0	0	0	0	0	0							0	0	0	0		#N/A	#N/A
			0	0	0	0	0	0	0	0	0	0	0							0	0	0	0		#N/A	#N/A
			0	0	0	0	0	0	0	0	0	0	0							0	0	0	0		#N/A	#N/A
			0	0	0	0	0	0	0	0	0	0	0							0	0	0	0		#N/A	#N/A
			0	0	0	0	0	0	0	0	0	0	0							0	0	0	0		#N/A	#N/A
			0	0	0	0	0	0	0	0	0	0	0							0	0	0	0		#N/A	#N/A
			0	0	0	0	0	0	0	0	0	0	0							0	0	0	0		#N/A	#N/A
			0	0	0	0	0	0	0	0	0	0	0							0	0	0	0		#N/A	#N/A
			0	0	0	0	0	0	0	0	0	0	0							0	0	0	0		#N/A	#N/A
			0	0	0	0	0	0	0	0	0	0	0							0	0	0	0		#N/A	#N/A
			0	0	0	0	0	0	0	0	0	0	0							0	0	0	0		#N/A	#N/A
			0	0	0	0	0	0	0	0	0	0	0							0	0	0	0		#N/A	#N/A
			0	0	0	0	0	0	0	0	0	0	0							0	0	0	0		#N/A	#N/A
			0	0	0	0	0	0	0	0	0	0	0							0	0	0	0		#N/A	#N/A
			0	0	0	0	0	0	0	0	0	0	0							0	0	0	0		#N/A	#N/A
			0	0	0	0	0	0	0	0	0	0	0							0	0	0	0		#N/A	#N/A
			0	0	0	0	0	0	0	0	0	0	0							0	0	0	0		#N/A	#N/A
			0	0	0	0	0	0	0	0	0	0	0							0	0	0	0		#N/A	#N/A
			0	0	0	0	0	0	0	0	0	0	0							0	0	0	0		#N/A	#N/A
			0	0	0	0	0	0	0	0	0	0	0							0	0	0	0		#N/A	#N/A
			0	0	0	0	0	0	0	0	0	0	0							0	0	0	0		#N/A	#N/A
			0	0	0	0	0	0	0	0	0	0	0							0	0	0	0		#N/A	#N/A
			0	0	0	0	0	0	0	0	0	0	0							0	0	0	0		#N/A	#N/A
			0	0	0	0	0	0	0	0	0	0	0							0	0	0	0		#N/A	#N/A
			0	0	0	0	0	0	0	0	0	0	0							0	0	0	0		#N/A	#N/A
			0	0	0	0	0	0	0	0	0	0	0							0	0	0	0		#N/A	#N/A
			0	0	0	0	0	0	0	0	0	0	0							0	0	0	0		#N/A	#N/A
			0	0	0	0	0	0	0	0	0	0	0							0	0	0	0		#N/A	#N/A
			0	0	0	0	0	0	0	0	0	0	0							0	0	0	0		#N/A	#N/A
			0	0	0	0	0	0	0	0	0	0	0							0	0	0	0		#N/A	#N/A
			0	0	0	0	0	0	0	0	0	0	0							0	0	0	0		#N/A	#N/A
			0	0	0	0	0	0	0	0	0	0	0							0	0	0	0		#N/A	#N/A
			0	0	0	0	0	0	0	0	0	0	0							0	0	0	0		#N/A	#N/A
			0	0	0	0	0	0	0	0	0	0	0							0	0	0	0		#N/A	#N/A
			0	0	0	0	0	0	0	0	0	0	0							0	0	0	0		#N/A	#N/A
			0	0	0	0	0	0	0	0	0	0	0							0	0	0	0		#N/A	#N/A
			0	0	0	0	0	0	0	0	0	0	0							0	0	0	0		#N/A	#N/A
			0	0	0	0	0	0	0	0	0	0	0							0	0	0	0		#N/A	#N/A
			0	0	0	0	0	0	0	0	0	0	0							0	0	0	0		#N/A	#N/A
			0	0	0	0	0	0	0	0	0	0	0							0	0	0	0		#N/A	#N/A
			0	0	0	0	0	0	0	0	0	0	0							0	0	0	0		#N/A	#N/A
			0	0	0	0	0	0	0	0	0	0	0							0	0	0	0		#N/A	#N/A
			0	0	0	0	0	0	0	0	0	0	0							0	0	0	0		#N/A	#N/A
			0	0	0	0	0	0	0	0	0	0	0							0	0	0	0		#N/A	#N/A
			0	0	0	0	0	0	0	0	0	0	0							0	0	0	0		#N/A	#N/A
			0	0	0	0	0	0	0	0	0	0	0							0	0	0	0		#N/A	#N/A
			0	0	0	0	0	0	0	0	0	0	0							0	0	0	0		#N/A	#N/A
			0	0	0	0	0	0	0	0	0	0	0							0	0	0	0		#N/A	#N/A
			0	0	0	0	0	0	0	0	0	0	0							0	0	0	0		#N/A	#N/A
			0	0	0	0	0	0	0	0	0	0	0							0	0	0	0		#N/A	#N/A
			0	0	0	0	0	0	0	0	0	0	0							0	0	0	0		#N/A	#N/A
			0	0	0	0	0	0	0	0	0	0	0							0	0	0	0		#N/A	#N/A
			0	0	0	0	0	0	0	0	0	0	0							0	0	0	0		#N/A	#N/A
			0	0	0	0	0	0	0	0	0	0	0							0	0	0	0		#N/A	#N/A
			0	0	0	0	0	0	0	0	0	0	0							0	0	0	0		#N/A	#N/A
			0	0	0	0	0	0	0	0	0	0	0							0	0	0	0		#N/A	#N/A
			0	0	0	0	0	0	0	0	0	0	0							0	0	0	0		#N/A	#N/A
			0	0	0	0	0	0	0	0	0	0	0							0	0	0	0		#N/A	#N/A
			0	0	0	0	0	0	0	0	0	0	0							0	0	0	0		#N/A	#N/A
			0	0	0	0	0	0	0	0	0	0	0							0	0	0	0		#N/A	#N/A
			0	0	0	0	0	0	0	0	0	0	0							0	0	0	0		#N/A	#N/A
			0	0	0	0	0	0	0	0	0	0	0							0	0	0	0		#N/A	#N/A
			0	0	0	0	0	0	0	0	0	0	0							0	0	0	0		#N/A	#N/A
			0	0	0	0	0	0	0	0	0	0	0							0	0	0	0		#N/A	#N/A
			0	0	0	0	0	0	0	0	0	0	0							0	0	0	0		#N/A	#N/A
			0	0	0	0	0	0	0	0	0	0	0							0	0	0	0		#N/A	#N/A
			0	0	0	0	0	0	0	0	0	0	0							0	0	0	0		#N/A	#N/A
			0	0	0	0	0	0	0	0	0	0	0							0	0	0	0		#N/A	#N/A
			0	0	0	0	0	0	0	0	0	0	0							0	0	0	0		#N/A	#N/A
			0	0	0	0	0	0	0	0	0	0	0							0	0	0	0		#N/A	#N/A
			0	0	0	0	0	0	0	0	0	0	0							0	0	0	0		#N/A	#N/A
			0	0	0	0	0	0	0	0	0	0	0							0	0	0	0		#N/A	#N/A
			0	0	0	0	0	0	0	0	0	0	0							0	0	0	0		#N/A	#N/A
			0	0	0	0	0	0	0	0	0	0	0							0	0	0	0		#N/A	#N/A
			0	0	0	0	0	0	0	0	0	0	0							0	0	0	0		#N/A	#N/A
			0	0	0	0	0	0	0	0	0	0	0							0	0	0	0		#N/A	#N/A
			0	0	0	0	0	0	0	0	0	0	0							0	0	0	0		#N/A	#N/A
			0	0	0	0	0	0	0	0	0	0	0							0	0	0	0		#N/A	#N/A
			0	0	0	0	0	0	0	0	0	0	0							0	0	0	0		#N/A	#N/A
			0	0	0	0	0	0	0	0	0	0	0							0	0	0	0		#N/A	#N/A
			0	0	0	0	0	0	0	0	0	0	0							0	0	0	0		#N/A	#N/A
			0	0	0	0	0	0	0	0	0	0	0							0	0	0	0		#N/A	#N/A
			0	0	0	0	0	0	0	0	0	0	0							0	0	0	0		#N/A	#N/A
			0	0	0	0	0	0	0	0	0	0	0							0	0	0	0		#N/A	#N/A
			0	0	0	0	0	0	0	0	0	0	0							0	0	0	0		#N/A	#N/A
			0	0	0	0	0	0	0	0	0	0	0							0	0	0	0		#N/A	#N/A
			0	0	0	0	0	0	0	0	0	0	0							0	0	0	0		#N/A	#N/A
			0	0	0	0	0	0	0	0	0	0	0							0	0	0	0		#N/A	#N/A
			0	0	0	0	0	0	0	0	0	0	0							0	0	0	0		#N/A	#N/A
			0	0	0	0	0	0	0	0	0	0	0							0	0	0	0		#N/A	#N/A
			0	0	0	0	0	0	0	0	0	0	0							0	0	0	0		#N/A	#N/A
			0	0	0	0	0	0	0	0	0	0	0							0	0	0	0		#N/A	#N/A
			0	0	0	0	0	0	0	0	0	0	0							0	0	0	0		#N/A	#N/A
			0	0	0	0	0	0	0	0	0	0	0							0	0	0	0		#N/A	#N/A
			0	0	0	0	0	0	0	0	0	0	0							0	0	0	0		#N/A	#N/A
			0	0	0	0	0	0	0	0	0	0	0							0	0	0	0		#N/A	#N/A
			0	0	0	0	0	0	0	0	0	0	0							0	0	0	0		#N/A	#N/A
			0	0	0	0	0	0	0	0	0	0	0							0	0	0	0		#N/A	#N/A
			0	0	0	0	0	0	0	0	0	0	0							0	0	0	0		#N/A	#N/A
			0	0	0	0	0	0	0	0	0	0	0							0	0	0	0		#N/A	#N/A
			0	0	0	0	0	0	0	0	0	0	0							0	0	0	0		#N/A	#N/A
			0	0	0	0	0	0	0	0	0	0	0							0	0	0	0		#N/A	#N/A
			0	0	0	0	0	0	0	0	0	0	0							0	0	0	0		#N/A	#N/A
			0	0	0	0	0	0	0	0	0	0	0							0	0	0	0		#N/A	#N/A
			0	0	0	0	0	0	0	0	0	0	0							0	0	0	0		#N/A	#N/A
			0	0	0	0	0	0	0	0	0	0	0							0	0	0	0		#N/A	#N/A
			0	0	0	0	0	0	0	0	0	0	0							0	0	0	0		#N/A	#N/A
			0	0	0	0	0	0	0	0	0	0	0							0	0	0	0		#N/A	#N/A
			0	0	0	0	0	0	0	0	0	0	0							0	0	0	0		#N/A	#N/A
			0	0	0	0	0	0	0	0	0	0	0							0	0	0	0		#N/A	#N/A
			0	0	0	0	0	0	0	0	0	0	0							0	0	0	0		#N/A	#N/A
			0	0	0	0	0	0	0	0	0	0	0							0	0	0	0		#N/A	#N/A
			0	0	0	0	0	0	0	0	0	0	0							0	0	0	0		#N/A	#N/A
			0	0	0	0	0	0	0	0	0	0	0							0	0	0	0		#N/A	#N/A
			0	0	0	0	0	0	0	0	0	0	0							0	0	0	0		#N/A	#N/A
			0	0	0	0	0	0	0	0	0	0	0							0	0	0	0		#N/A	#N/A
			0	0	0	0	0	0	0	0	0	0	0							0	0	0	0		#N/A	#N/A
			0	0	0	0	0	0	0	0	0	0	0							0	0	0	0		#N/A	#N/A
			0	0	0	0	0	0	0	0	0	0	0							0	0	0	0		#N/A	#N/A
			0	0	0	0	0	0	0	0	0	0	0							0	0	0	0		#N/A	#N/A
			0	0	0	0	0	0	0	0	0	0	0							0	0	0	0		#N/A	#N/A
			0	0	0	0	0	0	0	0	0	0	0							0	0	0	0		#N/A	#N/A
			0	0	0	0	0	0	0	0	0	0	0							0	0	0	0		#N/A	#N/A
			0	0	0	0	0	0	0	0	0	0	0							0	0	0	0		#N/A	#N/A
			0	0	0	0	0	0	0	0	0	0	0							0	0	0	0		#N/A	#N/A
			0	0	0	0	0	0	0	0	0	0	0							0	0	0	0		#N/A	#N/A
			0	0	0	0	0	0	0	0	0	0	0							0	0	0	0		#N/A	#N/A
			0	0	0	0	0	0	0	0	0	0	0							0	0	0	0		#N/A	#N/A

## Sheet: Intensity + coordinates
x_i	y_i	I_i
-9.72851	-27.3107	1.32102
0.190077	-0.0596048	1
13.6878	-3.90819	1.00467
37.7881	21.3737	0.794417
27.3686	33.6795	0.651246
51.9768	42.8139	0.97078
8.23618	51.2849	0.716677
-14.1472	54.1109	0.860011
-33.8842	49.5886	0.845482
-9.28631	23.6089	0.955273
-21.333	22.6727	0.739966
-32.9617	-9.27689	1.00878
-29.4621	-20.1283	1.22727
-40.0543	-14.1446	1.19202
-14.5168	-40.4664	1.60626
35.5598	-2.29136	0.751615
80.4336	65.446	0.430222
65.5643	53.8311	0.414837
0	0	0
-21.143	87.5183	0.653367
-51.9041	73.1742	0.454653
0	0	0
-66.3485	53.9554	0.382207
-53.7075	41.9052	0.480332
-61.9955	39.6009	0.456252
-77.376	32.4289	0.470527
-85.5016	1.33263	0.470013
0	0	0
0	0	0
0	0	0
0	0	0
0	0	0
0	0	0
54.523	-14.5143	0.934015
46.3179	-25.3622	0.590139
20.4211	-58.5036	0.934007
61.2632	-45.7003	0.541293
73.1372	-51.0863	0.566874
59.0383	-57.6607	0.615599
93.8933	-67.1543	0.45427
0	0	0
49.8902	-79.8713	0.451716
0	0	0
31.5212	-80.6348	0.727053
22.1243	-77.2146	0.425042
26.9921	-84.3072	0.515475
-12.5579	-61.3987	0.906541
-12.9138	-109.157	0.664918
-52.5363	-42.5911	0.648832
-60.655	-50.2779	0.585547
-46.6529	-81.9787	0.572185
-0.345385	-77.5497	0.456154
19.319	-29.3697	0.662137
29.5693	-36.293	0.773216
40.0787	-33.7331	0.392371
0	0	0
0	0	0
0	0	0
0	0	0
0	0	0
0	0	0
0	0	0
0	0	0
0	0	0
0	0	0
16.6451	-115.659	0.504022
0	0	0
0	0	0
0	0	0
0	0	0
0	0	0
0	0	0
0	0	0
0	0	0
0	0	0
0	0	0
0	0	0
0	0	0
0	0	0
0	0	0
0	0	0
0	0	0
0	0	0
0	0	0
-63.9128	-88.4667	0.407046
0	0	0
0	0	0
0	0	0
0	0	0
-70.8154	-28.4888	0.421762
0	0	0
0	0	0
0	0	0
0	0	0
0	0	0
0	0	0
0	0	0
0	0	0
0	0	0
-24.273	-96.5094	0.38773
0	0	0
-36.3681	28.145	0.534359
-58.5891	2.17906	0.598868
59.2318	18.8897	0.588859
0	0	0
0	0	0
0	0	0
0	0	0
0	0	0
68.532	-22.8057	0.524652
0	0	0
0	0	0
0	0	0
0	0	0
0	0	0
0	0	0
0	0	0
0	0	0
0	0	0
0	0	0
0	0	0
0	0	0
0	0	0
0	0	0
0	0	0
0	0	0
0	0	0
0	0	0
0	0	0
0	0	0
0	0	0
0	0	0
0	0	0
0	0	0
0	0	0
0	0	0
0	0	0
0	0	0
0	0	0
0	0	0
0	0	0
0	0	0
0	0	0
0	0	0
0	0	0
0	0	0
0	0	0
0	0	0
0	0	0
0	0	0
0	0	0
0	0	0
0	0	0
0	0	0
0	0	0
0	0	0
0	0	0
0	0	0
0	0	0
0	0	0
0	0	0
0	0	0
0	0	0
0	0	0
0	0	0
0	0	0
0	0	0
0	0	0
0	0	0
0	0	0
0	0	0
0	0	0
0	0	0
0	0	0
0	0	0
0	0	0
0	0	0
0	0	0
0	0	0
0	0	0
0	0	0
0	0	0
0	0	0
0	0	0
0	0	0
0	0	0
0	0	0
0	0	0
0	0	0
0	0	0
0	0	0
0	0	0
0	0	0
0	0	0
0	0	0
0	0	0
0	0	0
0	0	0
0	0	0
0	0	0
0	0	0
0	0	0
0	0	0
0	0	0
0	0	0
0	0	0
0	0	0
0	0	0
0	0	0
0	0	0
0	0	0
0	0	0
0	0	0
0	0	0
0	0	0
0	0	0
0	0	0
0	0	0
0	0	0
0	0	0
0	0	0
0	0	0
0	0	0
0	0	0
0	0	0
0	0	0
0	0	0
0	0	0
0	0	0
0	0	0
0	0	0
0	0	0
0	0	0
0	0	0
0	0	0
0	0	0
0	0	0
0	0	0
0	0	0
0	0	0
0	0	0
0	0	0
0	0	0
0	0	0
0	0	0
0	0	0
0	0	0
0	0	0
0	0	0
0	0	0
0	0	0
0	0	0
0	0	0
0	0	0
0	0	0
0	0	0
0	0	0
0	0	0
0	0	0
0	0	0
0	0	0
0	0	0
0	0	0
0	0	0
0	0	0
0	0	0
0	0	0
0	0	0
0	0	0
0	0	0
0	0	0
0	0	0
0	0	0
0	0	0
0	0	0
0	0	0
0	0	0
0	0	0
0	0	0
0	0	0
0	0	0
0	0	0
0	0	0
0	0	0
0	0	0
0	0	0
0	0	0
0	0	0
0	0	0
0	0	0
0	0	0
0	0	0
0	0	0
0	0	0
0	0	0
0	0	0
0	0	0
0	0	0
0	0	0
0	0	0
0	0	0
0	0	0
0	0	0
0	0	0
0	0	0
0	0	0
0	0	0
0	0	0
0	0	0
0	0	0
0	0	0
0	0	0
0	0	0
0	0	0
0	0	0
0	0	0
0	0	0
0	0	0
0	0	0
0	0	0
0	0	0
0	0	0
0	0	0
0	0	0
0	0	0
0	0	0
0	0	0
0	0	0
0	0	0
0	0	0
0	0	0
0	0	0
0	0	0
0	0	0
0	0	0
0	0	0
0	0	0
0	0	0
0	0	0
0	0	0
0	0	0
0	0	0
0	0	0
0	0	0
0	0	0
0	0	0
0	0	0
0	0	0
0	0	0
0	0	0
0	0	0
0	0	0
0	0	0
0	0	0
0	0	0
0	0	0
0	0	0
0	0	0
0	0	0
0	0	0
0	0	0
0	0	0
0	0	0
0	0	0
0	0	0
0	0	0
0	0	0
0	0	0
0	0	0
0	0	0
0	0	0
0	0	0
0	0	0
0	0	0
0	0	0
0	0	0
0	0	0
0	0	0
0	0	0
0	0	0
0	0	0
0	0	0
0	0	0
0	0	0
0	0	0
0	0	0
0	0	0
0	0	0
0	0	0
0	0	0
0	0	0
0	0	0
0	0	0
0	0	0
0	0	0
0	0	0
0	0	0
0	0	0
0	0	0
0	0	0
0	0	0
0	0	0
0	0	0
0	0	0
0	0	0
0	0	0
0	0	0
0	0	0
0	0	0
0	0	0
0	0	0
0	0	0
0	0	0
0	0	0
0	0	0
0	0	0
0	0	0
0	0	0
0	0	0
0	0	0
0	0	0
0	0	0
0	0	0
0	0	0
0	0	0
0	0	0
0	0	0
0	0	0
0	0	0
0	0	0
0	0	0
0	0	0
0	0	0
0	0	0
0	0	0
0	0	0
0	0	0
0	0	0
0	0	0
0	0	0
0	0	0
0	0	0
